# Supplementary material for: Saving the sea cucumbers: Using population genomic tools to inform fishery and conservation management of the Fijian sandfish Holothuria (Metriatyla) scabra
Source: PLoS One. 2022 Sep 9;17(9):e0274245. doi: 10.1371/journal.pone.0274245 (PMC9462726; doi:10.1371/journal.pone.0274245)
Supplement: S2 File — Genotypes of 211 individuals of Holothuria scabra at 186 putatively adaptive genome-wide SNPs are included in a standard STRUCTURE format. (XLSX) [file pone.0274245.s004.xlsx]

## Sheet: 7082 SNPs_MAF_2%_structure
		1140	6699	5314	1245	2275	2044	6095	5261	2205	1058	6627	3547	1182	1123	5204	5853	6070	5447	4314	6824	2739	6053	6122	3028	1040	6778	5823	5019	5769	8285	4315	7289	5217	8558	1628	4447	8788	8808	3844	1394	1493	6167	1233	3550	8514	5383	91	713
KA_1	1	3	3	3	3	3	3	3	3	3	4	3	3	4	3	3	3	3	3	4	4	3	3	4	4	3	4	4	3	3	3	3	4	3	3	3	3	4	3	3	3	3	4	3	3	3	4	3	3
KA_1	1	3	3	3	3	3	3	3	3	3	4	4	3	4	3	3	3	4	3	4	4	3	4	4	4	3	4	4	4	4	3	3	4	3	4	3	3	4	3	3	3	3	4	3	3	3	4	4	4
KA_10	1	3	3	3	3	3	3	4	3	4	3	3	3	3	3	3	3	3	3	4	0	3	3	4	3	3	3	4	3	3	3	3	4	3	3	3	3	4	3	3	3	3	3	3	3	3	4	4	3
KA_10	1	4	3	3	3	3	4	4	3	4	4	3	3	3	4	4	3	4	3	4	0	4	3	4	4	4	4	4	4	4	3	4	4	3	3	3	3	4	4	3	3	3	3	3	3	3	4	4	4
KA_13	1	3	3	3	3	3	3	3	3	4	4	3	3	3	3	3	3	4	3	4	4	3	3	4	4	4	3	3	4	3	3	3	4	3	3	3	3	3	3	3	3	3	3	3	3	3	4	4	3
KA_13	1	3	4	3	3	4	3	4	3	4	4	3	4	4	3	3	3	4	3	4	4	4	4	4	4	4	3	4	4	4	3	3	4	3	3	3	3	4	3	3	4	4	4	3	3	3	4	4	4
KA_16	1	3	3	3	3	3	3	3	3	3	4	3	3	3	3	3	3	3	4	4	3	3	3	4	3	3	3	4	3	3	3	3	3	3	3	3	3	4	3	3	3	3	0	3	3	3	4	3	4
KA_16	1	3	3	3	4	3	3	3	4	3	4	3	3	3	3	3	4	4	4	4	4	4	3	4	3	3	4	4	4	3	4	3	4	3	3	3	3	4	3	3	3	3	0	3	4	4	4	4	4
KA_17	1	3	3	3	3	3	3	3	3	3	4	3	3	3	3	3	3	3	3	3	4	3	3	4	3	3	3	3	3	3	3	3	3	3	3	3	3	3	3	3	3	3	3	3	3	3	4	4	4
KA_17	1	3	3	3	3	3	3	3	3	4	4	4	3	3	3	4	4	3	3	4	4	4	3	4	4	4	4	3	4	3	3	3	4	3	3	4	3	3	3	3	3	3	4	4	3	4	4	4	4
KA_18	1	3	3	3	3	3	3	3	3	3	4	3	3	4	3	3	3	3	4	4	3	3	3	3	3	4	3	4	3	3	3	3	3	3	3	3	3	4	3	3	3	3	3	3	3	3	4	4	4
KA_18	1	4	3	3	3	3	4	3	3	3	4	3	4	4	4	3	4	3	4	4	4	4	4	3	3	4	3	4	4	4	3	3	3	4	3	3	3	4	3	4	4	3	3	3	3	3	4	4	4
KA_20	1	3	3	3	3	3	3	3	3	3	4	3	3	4	3	3	3	3	4	4	3	3	3	3	3	4	3	4	3	3	3	3	3	3	3	3	3	4	3	3	3	3	3	3	3	3	4	4	4
KA_20	1	4	3	3	3	3	4	3	3	3	4	3	4	4	4	3	4	3	4	4	4	4	4	3	3	4	3	4	4	4	3	3	3	4	3	3	3	4	3	4	4	3	3	3	3	3	4	4	4
KA_23	1	3	3	3	3	3	3	3	3	3	3	3	3	3	3	3	3	3	3	3	4	3	3	3	3	4	3	3	4	3	3	3	4	3	3	3	3	3	0	3	3	3	3	3	3	3	4	4	4
KA_23	1	3	3	3	4	3	3	3	3	3	3	3	3	3	3	3	3	4	4	3	4	3	3	4	4	4	4	3	4	4	3	3	4	3	3	3	3	4	0	3	3	3	3	3	3	4	4	4	4
KA_25	1	3	3	3	3	3	3	3	3	4	4	3	3	3	3	3	3	3	3	3	3	3	3	3	3	3	3	3	3	3	3	3	4	3	3	3	3	4	3	3	3	3	3	3	3	3	4	4	4
KA_25	1	3	3	3	4	3	4	3	3	4	4	3	4	4	3	3	3	4	3	4	4	4	3	4	3	3	4	4	3	4	3	3	4	3	4	3	3	4	3	3	4	3	3	4	3	4	4	4	4
KA_27	1	3	3	3	3	3	3	3	3	3	3	3	3	3	3	4	3	3	0	3	3	3	3	4	4	3	3	4	4	3	3	3	4	3	3	3	3	4	3	3	3	4	3	3	3	3	4	4	3
KA_27	1	3	3	3	4	3	3	3	3	3	4	4	3	3	3	4	3	3	0	4	4	4	3	4	4	4	4	4	4	3	3	3	4	3	3	3	3	4	3	3	3	4	3	3	3	3	4	4	4
KA_28	1	3	3	3	3	3	3	3	3	3	4	3	3	3	3	3	3	3	3	3	3	3	3	3	3	4	4	3	3	3	3	3	4	3	3	3	3	4	3	3	3	3	3	3	3	3	4	4	4
KA_28	1	3	3	3	3	3	3	3	3	3	4	4	3	3	3	4	3	4	3	4	4	4	3	4	3	4	4	4	4	4	3	3	4	3	4	3	3	4	3	4	3	4	3	3	3	3	4	4	4
KA_3	1	3	3	3	3	3	3	3	3	3	3	3	3	3	3	3	3	3	3	4	3	3	3	4	3	4	4	3	4	3	3	3	4	3	3	3	3	4	3	3	3	3	3	3	3	3	4	3	4
KA_3	1	3	3	3	3	3	3	3	3	3	4	3	3	4	3	4	3	3	3	4	4	4	3	4	4	4	4	3	4	3	3	3	4	4	3	3	3	4	3	3	3	3	4	3	3	3	4	4	4
KA_36	1	3	3	3	3	3	3	3	3	3	4	3	4	3	3	3	4	3	3	3	4	4	3	4	4	3	3	4	3	4	4	3	4	3	3	3	3	4	3	3	3	3	3	3	3	3	4	3	4
KA_36	1	3	3	3	3	3	3	3	4	3	4	3	4	3	3	4	4	3	3	4	4	4	3	4	4	4	4	4	4	4	4	3	4	4	4	3	4	4	3	3	3	3	4	3	3	3	4	4	4
KA_37	1	3	3	3	3	3	3	3	3	3	4	3	3	3	3	3	3	3	3	4	4	3	3	3	4	4	3	3	3	3	3	3	4	3	3	3	3	4	3	3	3	3	3	3	3	3	4	4	4
KA_37	1	3	4	3	3	3	3	3	4	3	4	4	3	3	3	4	3	3	3	4	4	4	3	3	4	4	3	4	4	4	3	3	4	3	3	3	3	4	3	3	4	4	3	3	3	3	4	4	4
KA_4	1	3	3	3	3	3	3	3	3	3	4	3	3	3	3	3	3	3	3	4	3	3	3	4	4	3	3	3	3	3	3	3	3	3	3	3	3	3	3	3	3	3	3	3	3	3	4	3	3
KA_4	1	3	3	3	3	3	3	3	4	3	4	3	3	4	3	3	4	3	3	4	4	4	4	4	4	3	3	4	4	4	4	3	4	4	3	3	3	4	3	3	3	4	3	3	3	3	4	4	4
KA_41	1	3	3	3	3	3	3	3	3	3	3	3	3	3	3	3	3	3	4	3	3	4	3	4	4	3	4	3	3	4	3	3	3	3	3	3	3	4	3	3	3	3	3	3	3	3	4	4	4
KA_41	1	3	3	3	3	3	3	3	3	3	4	3	3	3	4	3	3	4	4	4	4	4	4	4	4	4	4	4	4	4	3	3	4	3	3	3	3	4	3	3	3	3	3	3	3	4	4	4	4
KA_44	1	3	3	3	3	3	3	3	3	3	4	3	3	3	3	3	3	3	3	4	4	3	3	4	3	4	3	3	3	4	3	3	4	3	3	3	3	3	3	3	3	3	3	3	3	3	4	3	4
KA_44	1	3	3	3	3	3	3	3	4	3	4	3	3	3	3	3	4	4	4	4	4	3	3	4	4	4	3	4	4	4	4	3	4	3	3	3	3	4	3	3	3	3	3	3	3	3	4	4	4
KA_46	1	3	3	3	3	3	3	3	3	3	4	3	3	4	3	3	3	3	3	3	4	3	3	4	3	4	3	4	4	4	3	3	3	3	3	3	3	4	3	3	3	3	3	3	3	3	4	4	4
KA_46	1	3	3	3	3	3	4	3	3	3	4	3	3	4	3	3	3	4	3	4	4	4	4	4	4	4	3	4	4	4	3	3	4	4	3	4	3	4	3	3	4	3	3	3	3	3	4	4	4
KA_48	1	3	3	3	3	4	3	3	3	3	4	3	0	3	3	3	3	3	3	4	4	3	3	3	3	3	3	4	3	3	3	3	4	4	3	3	3	4	4	3	3	3	3	3	3	3	4	4	3
KA_48	1	3	3	3	3	4	3	4	3	3	4	3	0	3	3	4	4	4	4	4	4	4	3	4	3	4	4	4	4	3	3	4	4	4	3	3	3	4	4	3	4	4	3	3	3	3	4	4	4
KA_5	1	3	3	3	3	3	3	3	3	4	3	3	3	3	3	3	3	3	4	4	4	3	3	3	3	3	3	3	3	3	3	3	3	3	3	3	3	4	3	3	3	3	3	3	3	3	3	4	4
KA_5	1	3	3	3	3	3	3	3	3	4	4	3	4	3	3	4	4	4	4	4	4	3	3	4	4	4	4	3	4	4	3	3	4	3	3	4	3	4	3	3	3	3	3	3	3	4	4	4	4
KA_7	1	3	3	3	3	3	3	3	3	3	3	3	3	3	3	3	3	3	3	4	3	3	3	3	4	3	4	4	3	3	3	3	4	3	3	3	3	4	3	3	3	3	3	3	3	3	3	3	4
KA_7	1	3	3	3	3	3	3	3	3	3	4	3	3	4	3	4	3	3	3	4	4	4	4	4	4	4	4	4	4	4	3	3	4	4	3	3	3	4	4	3	3	3	4	4	3	3	4	4	4
KA_9	1	3	3	3	3	3	4	3	3	3	4	3	3	4	3	3	3	3	3	4	3	3	3	3	3	4	3	3	3	3	3	3	3	3	3	3	3	4	3	3	3	3	3	3	3	3	3	3	4
KA_9	1	3	3	3	3	4	4	3	3	3	4	3	3	4	3	4	3	3	3	4	4	4	3	4	4	4	4	4	4	3	3	3	4	3	3	3	3	4	3	3	3	3	4	3	3	3	4	4	4
LA_1	2	3	3	3	3	3	3	3	3	4	4	3	3	3	3	3	3	3	3	4	4	3	3	4	3	3	3	3	3	3	3	3	4	3	3	3	3	4	0	3	3	3	3	3	3	3	4	4	4
LA_1	2	3	3	3	3	3	3	3	3	4	4	3	3	3	3	3	4	3	4	4	4	4	3	4	4	4	4	4	3	4	3	3	4	3	3	3	3	4	0	4	3	3	3	3	3	3	4	4	4
LA_10	2	3	3	3	3	3	3	3	3	3	3	3	3	3	4	3	3	3	3	3	4	3	3	3	4	3	4	3	3	3	3	3	4	3	3	3	3	3	3	3	3	3	3	3	3	3	4	4	4
LA_10	2	3	3	3	3	3	3	4	3	3	4	3	4	3	4	3	3	3	3	4	4	4	3	3	4	4	4	3	4	3	3	4	4	3	4	3	3	4	3	3	3	4	3	3	4	3	4	4	4
LA_11	2	3	3	3	3	3	3	3	3	3	4	3	3	3	4	3	3	3	3	3	4	3	3	4	3	4	3	3	3	4	3	3	3	3	3	3	3	3	3	4	3	3	3	3	3	3	4	4	3
LA_11	2	3	3	3	3	3	3	3	4	3	4	3	4	3	4	3	4	3	3	4	4	3	3	4	4	4	3	3	4	4	3	4	4	4	3	3	3	3	3	4	4	3	3	3	4	3	4	4	4
LA_12	2	3	3	3	3	3	3	3	3	3	4	3	3	3	0	3	3	3	3	3	3	3	4	4	3	3	3	3	3	4	3	3	4	3	3	3	3	4	0	3	3	3	3	3	3	3	3	4	4
LA_12	2	3	3	3	3	3	4	3	3	3	4	3	4	3	0	3	4	3	3	4	4	3	4	4	4	4	3	4	4	4	3	3	4	3	4	3	3	4	0	3	4	4	3	4	3	3	4	4	4
LA_13	2	3	3	0	3	3	3	3	3	3	4	3	3	3	0	3	3	3	3	3	4	3	3	3	3	4	3	3	3	3	3	3	4	3	3	3	3	4	3	3	3	3	3	3	3	3	3	4	4
LA_13	2	3	3	0	3	3	3	3	3	3	4	3	3	3	0	3	3	3	3	4	4	3	4	3	4	4	4	4	4	3	3	3	4	3	3	3	3	4	3	3	3	3	3	3	4	3	4	4	4
LA_14	2	3	3	3	3	3	3	3	3	3	4	3	3	3	3	3	3	3	3	3	4	3	3	4	3	3	3	3	4	3	3	3	4	3	3	3	3	4	3	3	3	3	3	3	3	3	0	4	4
LA_14	2	3	3	3	3	3	3	4	4	3	4	3	4	3	3	3	4	3	4	3	4	4	4	4	4	4	3	3	4	4	3	3	4	3	3	3	3	4	3	3	4	3	3	3	4	4	0	4	4
LA_15	2	3	3	3	3	3	3	3	3	3	4	3	3	3	3	3	3	3	3	4	3	3	3	3	3	3	3	3	3	4	3	3	4	3	3	3	3	3	3	3	3	3	3	4	3	3	4	4	4
LA_15	2	3	3	3	4	3	3	3	4	3	4	3	4	3	4	3	3	3	3	4	4	3	4	3	4	4	4	4	3	4	3	4	4	3	3	3	3	4	3	3	3	3	3	4	4	3	4	4	4
LA_17	2	3	3	3	3	3	3	3	3	3	4	3	3	3	3	3	3	3	4	3	3	3	3	4	4	3	4	3	3	3	3	3	4	3	3	3	3	4	3	3	3	3	3	3	3	3	4	4	4
LA_17	2	3	3	3	3	4	3	3	3	3	4	3	4	3	3	3	3	3	4	4	4	3	4	4	4	4	4	3	4	3	3	3	4	4	4	3	3	4	3	3	3	3	3	3	4	3	4	4	4
LA_18	2	3	3	3	3	3	3	3	3	3	4	3	3	3	3	3	3	3	3	4	4	3	3	4	4	4	3	3	4	3	3	3	4	3	3	3	3	3	3	3	3	3	3	3	3	3	3	4	4
LA_18	2	3	3	3	3	4	3	3	3	3	4	3	3	3	3	4	4	3	3	4	4	3	3	4	4	4	3	4	4	4	3	3	4	3	4	3	3	4	3	3	3	4	3	3	3	3	4	4	4
LA_19	2	3	3	3	3	4	3	3	3	3	4	3	3	3	3	3	3	3	4	4	4	3	3	3	4	3	3	3	3	3	3	3	4	3	3	3	3	4	3	3	3	3	3	3	3	3	3	4	4
LA_19	2	3	3	3	3	4	3	3	3	3	4	4	3	4	4	3	3	3	4	4	4	3	3	4	4	3	4	4	4	4	3	3	4	3	3	3	3	4	4	4	3	4	3	3	4	3	4	4	4
LA_2	2	3	3	3	3	3	3	3	3	3	4	3	3	3	4	3	3	3	3	4	3	4	3	4	4	4	3	3	3	3	3	3	3	3	3	3	3	4	3	3	3	3	3	3	3	3	3	4	4
LA_2	2	3	3	3	3	3	3	3	3	3	4	3	3	4	4	3	3	3	4	4	4	4	4	4	4	4	4	3	4	4	3	3	4	3	3	3	3	4	3	3	3	3	3	3	3	3	4	4	4
LA_20	2	3	3	0	3	3	3	3	3	3	4	3	3	3	3	3	3	3	0	4	3	3	3	3	4	3	3	3	3	3	3	3	4	3	3	3	3	0	3	3	3	3	3	3	3	3	4	4	3
LA_20	2	3	3	0	3	4	3	3	3	4	4	3	3	3	3	3	4	3	0	4	4	3	4	4	4	4	4	3	3	4	3	4	4	3	3	3	3	0	3	3	3	3	3	3	3	4	4	4	3
LA_21	2	3	3	3	3	3	3	3	3	3	4	4	3	3	3	3	3	3	3	4	3	3	3	3	4	4	3	3	3	3	3	3	3	3	3	3	3	4	3	3	3	3	3	3	3	3	4	4	4
LA_21	2	3	4	3	3	3	3	3	4	3	4	4	3	3	4	4	3	3	4	4	4	4	4	4	4	4	4	3	4	4	3	3	4	3	4	3	3	4	4	3	3	3	3	4	3	3	4	4	4
LA_22	2	3	3	3	3	3	3	3	3	3	4	3	3	3	4	3	3	3	3	4	3	3	3	3	4	3	3	3	3	4	3	3	4	3	3	3	3	4	3	3	3	3	3	3	3	3	4	4	4
LA_22	2	3	3	3	4	4	3	3	4	3	4	3	3	3	4	4	3	3	3	4	4	4	3	3	4	3	4	4	4	4	3	3	4	3	3	3	3	4	3	4	4	3	3	3	3	3	4	4	4
LA_23	2	3	3	3	3	3	3	3	3	3	4	3	3	3	4	3	3	3	3	4	4	3	3	4	3	3	3	3	3	3	3	3	4	3	3	3	3	4	3	3	3	3	3	4	4	3	3	4	4
LA_23	2	3	3	3	3	3	3	4	4	3	4	3	4	3	4	3	4	3	4	4	4	3	3	4	4	3	3	3	4	4	3	3	4	3	3	3	3	4	3	3	4	3	3	4	4	4	4	4	4
LA_24	2	3	3	3	3	3	3	3	3	3	4	3	3	3	4	3	3	3	3	4	3	3	3	4	4	4	3	3	3	3	3	3	4	3	3	3	3	4	4	4	3	3	3	3	3	3	3	4	4
LA_24	2	3	3	3	3	3	3	3	3	3	4	3	3	3	4	4	4	3	3	4	4	3	4	4	4	4	4	4	3	3	3	3	4	3	4	3	3	4	4	4	3	3	3	3	3	3	4	4	4
LA_25	2	3	3	3	3	3	3	3	3	3	4	3	3	3	3	3	3	3	3	3	4	3	3	3	4	3	4	3	3	3	3	3	4	3	3	3	3	4	3	3	3	3	3	3	3	3	3	4	4
LA_25	2	3	3	3	3	4	4	3	3	3	4	3	3	3	4	4	3	3	4	4	4	4	3	4	4	3	4	3	4	4	4	4	4	3	3	3	3	4	4	3	4	3	3	3	4	3	4	4	4
LA_26	2	3	3	3	3	3	3	3	3	3	4	3	3	3	3	3	3	3	3	3	3	3	3	4	4	3	3	3	4	3	3	3	4	3	3	3	3	4	3	3	3	3	3	3	3	3	3	4	4
LA_26	2	3	3	3	3	3	3	3	4	3	4	3	3	3	4	4	3	3	3	4	4	3	4	4	4	4	3	3	4	4	4	3	4	3	4	3	3	4	3	3	3	3	3	3	3	3	4	4	4
LA_27	2	3	3	3	3	3	3	3	3	3	4	3	3	3	3	3	3	3	3	3	3	3	3	3	4	3	3	3	3	3	3	3	4	3	3	3	3	4	3	3	3	3	3	3	3	3	4	4	3
LA_27	2	3	3	3	3	3	3	3	3	3	4	3	3	3	3	3	3	3	3	4	4	3	4	4	4	4	4	4	4	4	3	4	4	3	3	3	3	4	3	3	3	3	3	3	4	3	4	4	4
LA_28	2	3	3	0	3	3	3	3	3	3	4	3	3	3	3	3	3	3	3	3	3	3	3	3	3	3	3	4	3	3	3	3	4	3	3	3	3	4	3	3	3	3	3	3	3	3	3	4	4
LA_28	2	3	3	0	4	3	3	3	3	3	4	3	3	3	4	3	4	3	4	4	4	3	4	4	4	3	4	4	4	4	3	4	4	3	3	4	3	4	3	3	3	3	3	3	3	3	4	4	4
LA_29	2	3	3	3	3	3	3	3	3	3	3	3	3	3	3	3	3	3	3	3	4	3	3	3	3	3	3	4	3	3	3	3	4	3	3	3	3	4	3	3	3	4	3	3	3	3	4	4	4
LA_29	2	3	3	3	3	4	3	3	3	3	4	4	3	3	3	4	3	3	3	4	4	4	3	3	4	4	4	4	3	4	3	3	4	3	4	3	3	4	3	3	3	4	3	4	3	3	4	4	4
LA_3	2	3	3	3	3	3	3	3	3	3	4	3	3	3	3	3	3	3	3	3	4	3	4	4	4	3	3	3	3	3	3	3	3	3	3	3	3	4	3	3	3	3	3	3	3	3	4	4	4
LA_3	2	3	3	3	3	4	3	3	3	3	4	3	3	3	3	4	4	3	3	4	4	4	4	4	4	4	3	4	4	3	3	3	4	3	4	3	4	4	3	3	3	3	3	3	4	3	4	4	4
LA_30	2	3	3	0	3	3	3	3	3	3	0	3	3	3	3	4	4	3	4	4	4	3	3	4	3	3	3	3	3	3	3	3	3	3	3	3	3	4	3	3	4	3	3	3	3	3	3	4	3
LA_30	2	4	3	0	3	3	3	3	4	3	0	3	3	3	4	4	4	3	4	4	4	4	3	4	4	3	4	3	3	3	3	3	4	3	3	4	3	4	4	3	4	3	3	3	4	4	4	4	4
LA_31	2	3	3	3	3	3	3	3	3	3	4	3	3	3	3	3	3	3	3	3	4	3	3	3	3	3	3	3	3	3	3	3	4	3	3	3	3	4	3	3	3	3	3	3	3	3	4	4	4
LA_31	2	3	3	3	3	3	3	3	3	3	4	3	3	3	3	4	4	3	3	4	4	3	3	4	4	3	3	3	4	3	3	3	4	3	3	4	3	4	3	3	4	4	3	3	4	3	4	4	4
LA_32	2	3	3	3	3	3	3	3	3	3	4	3	3	3	3	3	3	3	3	3	4	3	3	3	3	4	3	3	4	3	3	3	4	3	3	3	3	4	3	3	3	3	3	4	4	3	4	4	4
LA_32	2	3	3	3	3	3	3	4	3	3	4	3	4	3	3	3	3	3	3	3	4	4	3	4	3	4	4	4	4	4	3	3	4	3	3	3	3	4	3	3	3	3	3	4	4	3	4	4	4
LA_33	2	3	3	3	3	3	3	3	3	3	3	3	3	3	0	3	3	3	3	4	4	4	3	4	4	4	3	3	4	3	3	3	4	3	4	3	3	4	3	3	3	3	3	3	3	3	4	3	3
LA_33	2	3	3	3	3	3	3	4	3	3	4	4	4	3	0	4	3	3	4	4	4	4	3	4	4	4	3	3	4	3	3	3	4	4	4	3	3	4	4	3	3	3	3	3	3	3	4	4	4
LA_34	2	3	3	3	3	3	3	3	3	3	4	3	3	3	0	3	4	3	3	4	3	3	3	3	3	3	4	4	3	3	3	3	3	3	4	3	3	4	3	3	3	3	3	3	3	3	4	3	4
LA_34	2	3	3	3	3	3	3	3	3	3	4	4	4	3	0	4	4	3	3	4	4	4	3	4	4	4	4	4	3	3	3	3	4	4	4	3	3	4	3	4	3	4	3	3	3	3	4	4	4
LA_35	2	3	3	3	3	3	3	3	3	3	3	3	3	4	3	3	3	3	3	4	3	4	3	3	4	4	3	3	4	4	3	3	4	3	3	3	3	4	3	3	3	3	3	3	3	3	4	4	4
LA_35	2	3	3	3	3	3	3	3	3	3	3	3	3	4	3	3	4	3	3	4	4	4	4	4	4	4	3	4	4	4	3	3	4	3	3	3	3	4	4	3	3	3	3	3	3	3	4	4	4
LA_36	2	3	3	3	3	3	3	3	3	3	4	3	3	3	3	3	3	3	3	4	3	3	3	3	3	3	3	4	3	3	3	3	3	3	3	3	3	3	3	3	3	3	3	3	3	3	4	3	4
LA_36	2	3	3	3	3	3	3	3	3	3	4	3	3	3	3	4	4	3	3	4	4	3	3	4	4	4	3	4	3	3	3	3	3	4	3	3	3	3	3	4	3	4	3	3	3	3	4	4	4
LA_37	2	3	3	3	3	3	3	3	3	3	4	3	3	3	3	3	3	3	3	4	3	4	3	3	4	3	3	3	3	3	3	3	3	3	3	3	3	4	3	3	3	3	3	3	3	3	3	4	4
LA_37	2	3	4	3	3	3	3	3	3	3	4	3	3	3	4	4	3	3	3	4	4	4	4	3	4	4	4	3	4	4	3	3	4	3	3	3	3	4	3	3	3	4	3	3	4	3	4	4	4
LA_38	2	3	3	3	3	3	3	3	3	3	4	3	3	3	4	3	3	3	3	3	4	3	3	3	3	3	3	3	3	3	3	3	4	3	3	3	3	4	0	3	3	3	3	3	4	3	3	4	4
LA_38	2	3	3	3	3	3	3	3	4	3	4	3	4	3	4	3	4	3	3	4	4	3	3	4	3	4	3	4	4	4	3	3	4	3	3	3	3	4	0	3	4	4	3	4	4	4	4	4	4
LA_39	2	3	3	3	3	3	3	3	3	3	4	3	4	3	4	3	3	3	3	3	4	3	4	3	3	3	3	3	4	3	3	3	4	3	3	3	3	3	3	3	3	3	3	3	3	3	4	4	4
LA_39	2	3	3	3	3	3	3	3	3	3	4	3	4	3	4	4	3	3	3	4	4	4	4	4	4	3	4	3	4	3	3	3	4	3	3	3	3	3	3	3	3	3	3	4	4	4	4	4	4
LA_4	2	3	3	3	3	3	3	3	3	3	4	3	3	3	3	3	3	3	0	3	4	3	3	4	4	3	3	3	3	3	3	3	4	3	3	3	3	4	4	0	3	3	3	3	3	3	4	4	4
LA_4	2	3	3	4	4	3	3	3	3	3	4	3	3	3	4	4	4	3	0	4	4	3	4	4	4	3	3	3	4	3	3	4	4	3	4	4	3	4	4	0	4	3	3	3	4	3	4	4	4
LA_40	2	3	3	3	3	3	3	3	3	3	4	3	3	3	4	3	3	3	3	4	3	3	3	4	4	3	3	3	3	4	3	3	4	3	3	3	3	4	3	4	3	3	3	3	3	3	3	4	3
LA_40	2	3	3	3	3	4	3	3	3	3	4	3	4	3	4	4	4	3	3	4	4	3	4	4	4	4	3	3	4	4	3	4	4	4	4	4	3	4	3	4	4	4	3	4	4	3	4	4	4
LA_41	2	3	3	3	3	3	3	3	3	3	4	3	3	3	4	3	3	3	3	4	4	3	3	4	3	4	3	3	3	4	3	3	3	3	3	3	3	4	3	3	3	3	3	3	3	3	4	4	4
LA_41	2	3	3	3	3	3	3	3	3	3	4	3	4	3	4	4	4	3	3	4	4	3	4	4	4	4	3	3	4	4	3	3	4	4	4	3	3	4	3	3	4	4	3	4	3	3	4	4	4
LA_42	2	3	3	3	3	3	3	3	3	3	4	3	3	3	3	3	3	3	3	4	3	3	3	3	3	3	3	4	3	3	3	3	3	3	3	4	3	4	0	3	4	3	3	3	3	3	4	4	4
LA_42	2	3	3	3	3	3	3	4	4	3	4	3	3	3	3	3	4	3	4	4	4	4	3	4	4	3	4	4	3	4	3	3	4	3	3	4	3	4	0	3	4	4	3	4	4	3	4	4	4
LA_43	2	3	3	3	3	3	3	3	3	3	4	3	3	3	4	3	3	3	3	4	4	3	3	3	3	3	3	3	3	4	3	3	4	3	3	3	3	4	3	3	3	3	3	4	4	3	4	4	4
LA_43	2	3	3	3	3	3	3	4	3	3	4	3	4	3	4	4	3	3	3	4	4	3	3	4	4	3	3	4	4	4	3	3	4	3	3	3	3	4	3	3	3	3	3	4	4	3	4	4	4
LA_44	2	3	3	3	3	3	3	3	3	3	4	3	3	3	3	3	3	3	3	3	3	3	3	3	4	3	4	4	3	4	3	3	3	3	3	3	3	4	4	3	3	3	3	3	3	3	4	4	4
LA_44	2	4	3	3	3	3	3	3	3	3	4	3	3	4	4	4	4	3	3	4	4	3	4	4	4	4	4	4	4	4	3	4	4	3	3	3	3	4	4	3	3	3	3	3	3	4	4	4	4
LA_46	2	3	3	3	3	3	3	3	3	3	4	3	3	3	3	3	3	3	3	3	4	3	3	3	3	3	3	3	3	3	3	3	4	3	3	3	3	4	0	3	3	3	3	3	4	3	4	4	4
LA_46	2	3	3	3	3	3	3	4	3	3	4	3	4	3	3	3	3	3	3	4	4	3	4	4	4	4	3	3	4	4	3	3	4	3	3	3	3	4	0	3	3	3	3	4	4	3	4	4	4
LA_47	2	3	3	3	3	3	3	3	3	3	3	3	3	3	3	3	3	3	3	3	4	3	3	3	3	4	3	3	4	3	3	3	4	3	3	3	3	3	3	3	3	3	3	3	3	3	4	4	4
LA_47	2	3	3	3	3	3	3	3	3	3	4	3	3	3	3	4	3	3	3	4	4	3	3	3	4	4	4	4	4	4	3	4	4	3	3	3	3	4	3	3	3	4	3	3	3	3	4	4	4
LA_48	2	3	3	3	3	3	3	3	3	3	4	3	3	3	3	3	3	3	3	3	4	3	4	3	3	3	3	3	4	4	3	3	4	3	3	3	3	4	3	3	3	3	3	4	4	3	4	4	4
LA_48	2	3	3	3	3	3	3	4	3	3	4	3	4	3	3	4	3	3	3	4	4	4	4	4	4	4	4	3	4	4	3	3	4	3	3	3	3	4	3	3	3	4	3	4	4	4	4	4	4
LA_6	2	3	3	3	3	3	3	3	3	3	3	3	3	3	3	3	3	3	3	3	3	3	3	3	4	3	3	3	3	3	3	3	3	4	3	3	3	3	3	3	3	3	3	3	3	3	4	4	4
LA_6	2	3	3	3	3	4	3	3	3	3	4	3	4	3	3	3	4	3	3	4	4	4	3	4	4	4	4	4	4	3	3	3	4	4	3	3	4	4	3	4	4	3	3	4	3	3	4	4	4
LA_7	2	3	3	3	3	3	3	3	3	3	4	3	3	3	3	3	3	3	3	3	3	3	3	3	4	3	3	3	3	3	3	3	4	3	3	3	3	3	3	3	3	3	3	3	3	3	3	4	4
LA_7	2	3	3	3	3	3	3	4	3	3	4	3	3	3	4	4	3	3	3	4	4	3	4	4	4	4	3	4	4	3	3	3	4	3	3	3	3	4	3	3	3	4	3	3	4	3	4	4	4
LA_8	2	3	3	3	3	3	3	3	3	3	4	3	3	3	3	3	3	3	4	3	3	3	3	3	3	4	3	3	3	3	3	3	3	3	3	3	3	4	3	3	3	3	3	3	3	3	4	3	4
LA_8	2	3	3	3	4	3	3	4	3	3	4	3	3	3	4	3	4	3	4	4	4	3	3	3	4	4	4	4	4	4	3	3	4	4	3	4	3	4	3	3	3	3	3	4	3	3	4	4	4
LA_9	2	3	3	3	3	3	3	3	3	3	4	3	3	3	0	4	3	3	3	3	4	3	3	4	4	4	3	3	3	4	3	3	3	3	3	3	3	4	3	4	3	3	3	3	3	3	3	4	4
LA_9	2	3	3	3	3	4	3	3	4	3	4	3	4	3	0	4	4	3	3	4	4	3	3	4	4	4	3	3	4	4	3	3	4	3	4	3	3	4	3	4	3	4	3	3	3	3	4	4	4
MA_1	3	3	3	3	3	3	3	3	3	3	3	3	3	4	3	3	3	3	4	3	3	3	3	3	3	4	3	3	4	4	3	3	4	3	3	3	3	4	3	3	3	3	3	3	3	4	4	4	3
MA_1	3	3	3	3	3	4	3	4	3	3	4	4	3	4	3	3	4	3	4	4	4	3	3	4	4	4	4	4	4	4	3	4	4	3	3	3	3	4	3	3	3	3	3	3	3	4	4	4	4
MA_14	3	3	3	3	3	3	3	3	3	3	3	3	3	3	3	3	3	3	4	4	4	4	3	4	3	4	3	3	4	4	3	3	4	3	3	3	3	3	3	3	3	3	3	3	3	4	4	3	4
MA_14	3	3	3	3	3	3	3	3	3	3	4	3	4	4	4	3	3	4	4	4	4	4	4	4	3	4	3	4	4	4	4	3	4	3	3	3	3	4	3	3	3	3	3	3	3	4	4	4	4
MA_15	3	3	3	3	3	3	3	3	3	3	4	3	3	3	3	3	3	3	3	4	3	3	3	3	4	4	3	4	3	4	3	3	4	4	3	3	3	4	3	3	3	3	3	3	3	3	4	4	4
MA_15	3	3	3	3	3	3	3	4	3	3	4	3	4	3	4	3	4	3	4	4	4	4	4	4	4	4	4	4	3	4	4	3	4	4	3	3	3	4	3	3	3	3	3	3	3	3	4	4	4
MA_20	3	3	3	3	3	3	3	3	3	4	4	3	3	3	3	3	3	4	3	4	4	3	3	3	4	4	4	3	3	3	3	3	4	3	3	3	3	4	3	3	3	3	3	3	3	3	4	3	3
MA_20	3	3	3	3	3	4	4	3	3	4	4	4	4	3	3	4	4	4	3	4	4	4	4	4	4	4	4	4	4	4	3	3	4	3	3	3	3	4	3	3	3	3	3	3	3	3	4	4	4
MA_24	3	3	3	3	3	3	3	3	3	3	3	3	3	4	3	3	3	3	0	4	4	3	4	4	3	3	3	3	4	3	3	3	4	3	3	3	3	4	3	3	3	3	3	3	3	3	4	3	4
MA_24	3	3	3	3	3	3	3	3	3	3	4	3	3	4	3	4	4	3	0	4	4	3	4	4	4	4	4	4	4	3	3	3	4	3	3	4	3	4	3	3	3	3	3	3	3	3	4	4	4
MA_25	3	3	3	3	3	3	3	3	0	4	3	3	3	3	3	3	3	3	3	3	3	4	3	3	4	4	4	4	3	4	3	3	4	3	3	3	3	4	4	3	3	3	3	3	3	3	4	4	4
MA_25	3	3	3	3	4	3	4	3	0	4	4	4	3	3	4	4	3	3	3	4	4	4	4	3	4	4	4	4	3	4	3	3	4	3	3	3	3	4	4	3	3	3	3	3	3	3	4	4	4
MA_28	3	3	3	3	3	3	3	3	3	3	4	3	3	3	3	3	3	3	3	3	3	3	3	3	4	3	3	4	4	3	3	3	4	3	3	3	3	4	3	3	3	3	3	3	3	3	4	4	4
MA_28	3	3	3	3	3	3	4	3	3	3	4	3	4	3	3	3	3	4	4	4	4	3	3	4	4	4	4	4	4	4	4	3	4	3	3	4	3	4	3	4	3	4	4	3	4	3	4	4	4
MA_29	3	0	0	0	0	0	0	0	0	0	0	4	0	0	0	0	0	0	0	0	0	0	0	0	0	0	0	0	0	0	0	0	0	3	0	0	0	0	0	0	0	0	0	0	0	0	0	0	0
MA_29	3	0	0	0	0	0	0	0	0	0	0	4	0	0	0	0	0	0	0	0	0	0	0	0	0	0	0	0	0	0	0	0	0	3	0	0	0	0	0	0	0	0	0	0	0	0	0	0	0
MA_30	3	3	3	3	3	3	3	3	3	3	4	4	3	3	3	3	3	3	4	4	3	3	3	4	4	4	3	4	3	3	3	3	4	3	3	3	3	4	3	3	3	3	3	3	3	3	3	3	3
MA_30	3	3	3	3	3	3	4	3	3	3	4	4	3	3	3	3	4	3	4	4	4	3	4	4	4	4	3	4	4	3	3	4	4	3	3	3	4	4	3	3	4	3	3	3	4	4	4	4	4
MA_32	3	3	3	3	3	3	3	3	3	3	3	3	3	4	3	3	3	4	3	4	4	3	3	3	3	3	3	4	4	4	3	3	3	3	3	3	3	4	3	3	3	3	3	3	3	3	4	4	3
MA_32	3	3	3	3	4	3	3	3	4	3	4	3	3	4	4	4	4	4	4	4	4	4	3	4	3	4	4	4	4	4	3	3	3	4	3	3	4	4	3	3	3	3	3	4	3	3	4	4	3
MA_34	3	3	3	3	3	3	3	3	3	3	4	3	3	3	3	3	3	3	4	4	3	3	4	3	3	4	3	3	3	4	3	3	3	3	3	3	3	4	3	3	3	3	3	3	3	3	3	3	3
MA_34	3	3	3	3	3	3	3	3	4	3	4	3	3	3	3	3	3	4	4	4	4	3	4	3	3	4	3	3	4	4	3	3	4	3	3	3	3	4	3	4	3	3	3	3	3	3	4	4	4
MA_35	3	3	3	3	3	3	3	3	3	3	3	3	3	3	3	3	3	3	4	4	3	3	3	0	4	3	3	3	4	3	3	3	4	3	3	3	3	4	3	3	3	3	3	3	3	3	4	3	3
MA_35	3	3	3	3	4	3	3	4	3	3	4	3	3	4	3	3	3	3	4	4	4	3	3	0	4	3	4	4	4	3	3	3	4	4	3	3	3	4	3	3	3	3	4	3	3	3	4	4	4
MA_38	3	3	3	3	3	3	3	3	3	3	4	3	3	3	3	3	3	4	3	3	3	3	3	3	4	3	4	3	3	3	3	3	4	3	3	3	3	4	3	3	3	3	3	3	3	3	4	4	4
MA_38	3	3	3	3	3	3	3	3	3	3	4	3	3	3	3	3	4	4	4	3	4	3	3	4	4	4	4	4	4	4	3	4	4	3	3	3	4	4	3	3	3	4	3	4	3	3	4	4	4
MA_40	3	3	3	3	3	3	3	3	3	3	4	3	3	3	3	3	3	3	3	3	4	3	3	3	4	4	3	3	4	3	3	3	4	3	3	3	3	4	3	3	3	3	3	3	3	3	4	4	4
MA_40	3	3	3	3	3	4	3	3	3	3	4	3	3	3	3	3	3	3	3	4	4	3	3	3	4	4	4	3	4	4	3	3	4	3	3	3	3	4	3	3	4	3	3	4	3	3	4	4	4
MA_41	3	3	3	3	3	3	3	3	3	3	4	3	3	4	3	3	3	3	3	3	4	3	3	3	4	3	3	4	3	3	3	3	3	3	3	3	3	3	3	3	3	3	3	3	3	3	3	4	4
MA_41	3	3	3	3	3	4	3	3	4	3	4	3	3	4	3	3	3	3	3	4	4	4	4	4	4	4	4	4	4	3	3	3	4	3	3	3	3	3	3	3	3	3	4	3	3	4	4	4	4
MA_42	3	3	3	3	3	3	3	3	3	3	3	3	3	3	3	3	3	3	4	4	4	3	3	3	3	4	4	4	3	4	3	3	4	3	3	3	3	4	3	3	3	3	3	3	3	3	4	4	4
MA_42	3	3	3	3	3	4	3	3	4	4	4	4	3	3	3	3	3	3	4	4	4	3	4	4	3	4	4	4	4	4	3	3	4	4	3	4	3	4	3	3	3	4	3	3	3	3	4	4	4
MA_43	3	3	3	3	3	3	3	3	3	3	3	3	3	3	3	3	3	3	3	3	3	3	3	4	3	3	3	3	3	3	3	3	4	3	3	3	3	4	3	3	3	3	4	3	3	3	4	4	3
MA_43	3	3	3	3	3	3	3	3	4	3	4	4	4	4	3	3	3	3	3	4	4	4	4	4	4	4	4	4	4	3	3	4	4	4	3	4	3	4	3	3	3	3	4	3	3	4	4	4	4
MA_44	3	3	3	3	3	3	3	3	3	3	4	3	3	3	3	3	3	3	3	4	3	3	3	4	4	3	3	3	4	4	3	3	4	3	3	3	3	4	3	3	3	3	3	3	3	3	4	4	4
MA_44	3	3	3	4	3	4	4	4	3	3	4	3	3	4	3	4	4	4	3	4	4	3	3	4	4	4	4	3	4	4	3	3	4	3	3	3	4	4	4	3	3	3	3	3	3	3	4	4	4
MA_45	3	3	3	3	3	3	3	3	3	3	4	3	3	3	3	3	3	3	3	3	4	3	3	3	4	3	4	3	4	4	3	3	4	3	3	3	3	4	3	3	3	3	3	3	3	4	4	4	4
MA_45	3	3	3	3	3	3	4	3	3	3	4	4	3	3	3	4	3	3	3	4	4	3	3	4	4	4	4	4	4	4	3	3	4	3	4	3	3	4	3	3	3	3	3	3	3	4	4	4	4
MA_46	3	3	3	3	3	3	3	3	3	4	3	3	3	3	3	3	3	3	3	3	3	3	4	3	4	4	3	4	3	3	3	3	3	3	3	3	3	4	3	3	3	3	3	3	4	3	4	3	4
MA_46	3	3	4	3	3	3	3	3	3	4	4	3	3	3	3	3	3	3	3	4	4	3	4	4	4	4	3	4	4	4	4	3	4	3	3	3	3	4	3	3	3	3	3	3	4	4	4	4	4
MA_47	3	3	3	3	3	3	3	3	3	3	4	3	3	3	3	3	3	3	3	4	4	3	0	3	4	4	3	4	3	3	3	3	3	3	3	3	3	4	3	3	3	3	3	3	3	3	4	4	4
MA_47	3	3	3	3	3	3	3	3	4	3	4	3	3	3	3	4	3	4	3	4	4	3	0	3	4	4	4	4	4	4	3	4	4	3	3	3	3	4	4	3	3	3	3	3	3	3	4	4	4
MA_48	3	3	3	3	3	3	3	3	3	4	4	3	3	3	3	3	3	3	4	4	4	3	3	4	4	3	3	3	4	4	3	3	4	3	3	3	3	4	3	3	3	3	3	3	3	3	4	3	4
MA_48	3	3	3	3	3	3	3	3	3	4	4	3	3	4	3	3	4	3	4	4	4	3	3	4	4	4	4	4	4	4	3	3	4	3	3	3	3	4	3	3	3	3	3	3	3	4	4	4	4
MA_49	3	3	3	3	3	3	3	3	3	3	4	3	3	3	3	3	3	3	4	4	3	3	3	4	4	3	3	4	3	3	3	3	4	3	3	3	3	3	3	3	3	3	3	3	3	3	4	4	4
MA_49	3	3	3	3	3	3	4	3	3	4	4	4	3	3	4	3	4	3	4	4	4	3	3	4	4	3	4	4	3	4	3	4	4	3	3	3	3	4	4	4	3	3	3	3	3	3	4	4	4
MA_5	3	3	3	3	3	3	3	3	3	3	3	3	3	3	3	3	3	3	3	3	4	3	3	4	3	4	3	4	4	3	3	3	4	3	3	3	3	4	3	3	3	4	4	3	3	3	4	4	4
MA_5	3	3	3	3	3	3	4	3	3	3	4	4	3	3	3	4	3	3	4	4	4	3	4	4	4	4	4	4	4	3	4	3	4	4	3	3	3	4	3	3	3	4	4	3	3	4	4	4	4
MA_50	3	3	3	3	3	3	3	3	3	3	3	3	3	3	3	3	3	3	4	3	4	3	4	4	4	4	3	3	3	3	3	3	4	3	3	3	3	3	3	3	3	3	3	3	3	3	4	3	4
MA_50	3	3	3	3	3	3	3	4	3	3	4	3	3	3	3	4	3	3	4	4	4	3	4	4	4	4	4	4	4	4	3	4	4	3	3	3	4	4	4	3	3	3	3	3	3	3	4	4	4
RA_1	4	3	3	3	3	3	3	3	3	0	4	3	3	3	3	3	3	3	3	4	4	3	4	4	4	3	3	4	3	3	3	3	4	3	3	3	4	3	3	3	3	3	3	3	3	3	3	4	3
RA_1	4	3	3	3	3	3	3	3	3	0	4	3	4	3	4	3	3	4	3	4	4	4	4	4	4	4	3	4	4	4	3	4	4	3	3	3	4	4	3	4	3	3	3	3	4	3	3	4	4
RA_10	4	3	3	3	3	3	3	3	3	3	3	3	3	3	3	3	3	3	3	3	4	3	3	3	3	3	3	4	4	3	3	3	4	3	3	3	3	4	3	3	3	3	4	3	3	3	4	4	4
RA_10	4	3	3	3	3	3	3	3	3	3	4	3	3	4	3	4	4	4	3	4	4	3	3	4	3	4	3	4	4	3	3	4	4	3	3	3	3	4	4	3	3	3	4	3	3	4	4	4	4
RA_12	4	3	3	3	3	3	3	3	3	3	4	3	3	3	3	4	3	3	3	3	3	3	4	4	3	3	3	3	3	3	3	3	4	3	3	3	3	4	3	3	3	3	3	3	3	3	4	4	3
RA_12	4	3	3	3	3	3	4	3	3	4	4	3	3	3	3	4	3	4	3	3	4	4	4	4	4	4	4	3	4	4	4	3	4	4	3	3	3	4	3	3	3	3	3	3	3	3	4	4	4
RA_13	4	3	3	3	3	3	3	3	0	3	4	3	3	3	3	3	3	3	3	4	3	3	3	4	3	3	3	3	3	4	3	3	4	3	3	3	3	4	3	3	3	3	3	3	3	3	4	4	4
RA_13	4	3	3	3	4	3	3	4	0	3	4	3	3	3	3	3	3	4	3	4	4	4	3	4	3	4	4	4	3	4	3	3	4	3	3	3	3	4	3	4	3	3	3	3	3	3	4	4	4
RA_14	4	3	3	3	3	3	3	3	3	3	4	3	3	3	3	3	3	3	3	3	4	3	3	4	4	3	3	4	3	3	3	3	4	3	3	3	3	4	3	3	3	3	3	3	3	3	4	4	4
RA_14	4	3	3	3	4	4	3	4	4	3	4	3	3	3	4	3	3	4	3	4	4	3	4	4	4	4	4	4	4	4	3	3	4	4	4	3	3	4	3	3	3	3	3	4	3	3	4	4	4
RA_15	4	3	3	3	3	3	3	3	3	3	4	3	3	3	3	3	3	3	3	4	4	3	4	3	3	4	3	4	4	3	3	3	3	3	3	3	3	4	3	3	3	3	3	3	3	3	4	4	3
RA_15	4	3	3	3	3	3	4	3	3	3	4	3	3	3	4	4	3	4	3	4	4	3	4	3	4	4	3	4	4	3	3	3	4	3	3	3	3	4	4	3	3	3	3	4	3	4	4	4	4
RA_16	4	3	3	3	3	3	3	3	3	3	3	3	3	3	0	3	3	4	3	4	3	3	3	3	3	3	3	4	4	3	3	3	4	3	3	3	3	4	3	3	3	3	3	3	3	3	4	3	4
RA_16	4	3	3	3	3	3	4	3	3	3	4	3	3	3	0	4	4	4	3	4	4	3	3	4	4	3	4	4	4	4	3	3	4	3	3	4	3	4	3	3	3	3	3	3	3	4	4	4	4
RA_17	4	3	3	3	3	3	3	3	3	3	4	3	3	3	3	3	3	3	3	4	4	3	3	4	3	3	3	3	4	3	3	3	4	3	3	3	3	3	3	3	3	3	3	3	3	3	3	3	4
RA_17	4	3	3	3	3	3	3	3	3	3	4	4	3	3	3	4	4	3	3	4	4	4	4	4	4	4	3	4	4	4	3	3	4	3	4	3	3	4	3	3	3	3	4	4	3	3	3	4	4
RA_18	4	3	3	3	3	3	3	3	3	3	4	3	3	3	3	3	3	3	3	4	3	3	3	3	4	4	3	3	4	3	3	3	4	3	3	3	3	4	3	3	3	3	3	3	3	3	4	4	4
RA_18	4	3	3	3	3	3	3	3	3	3	4	3	3	3	3	3	4	4	3	4	4	4	4	4	4	4	3	4	4	3	3	3	4	3	3	3	4	4	4	3	3	3	3	3	3	3	4	4	4
RA_19	4	3	3	3	3	3	3	4	3	3	4	3	3	3	3	3	3	3	3	3	3	3	3	4	4	4	3	4	3	3	3	3	4	3	3	3	3	3	3	3	3	3	3	3	3	3	4	4	4
RA_19	4	3	3	3	3	4	3	4	4	3	4	3	4	3	3	3	3	3	3	4	4	3	4	4	4	4	3	4	4	3	3	3	4	3	3	3	3	4	3	3	4	3	4	3	3	3	4	4	4
RA_2	4	3	3	3	3	3	3	3	3	3	4	3	3	3	3	3	4	3	3	4	4	3	3	4	4	3	3	4	3	3	3	3	4	3	3	3	3	4	3	3	3	3	3	3	3	3	4	3	4
RA_2	4	3	4	3	3	3	3	4	3	3	4	3	4	3	3	4	4	3	3	4	4	3	3	4	4	4	3	4	3	3	3	3	4	3	4	3	3	4	3	3	3	3	3	3	3	3	4	4	4
RA_20	4	3	3	3	3	3	3	3	3	3	4	4	4	3	3	3	3	3	3	4	3	3	3	3	0	4	3	3	4	3	3	3	4	3	3	3	3	3	3	3	3	3	3	3	3	3	3	3	4
RA_20	4	3	3	3	3	3	3	3	3	4	4	4	4	3	3	4	3	3	3	4	4	3	4	4	0	4	3	4	4	4	3	3	4	3	3	4	3	4	3	4	4	3	3	3	3	3	4	4	4
RA_21	4	3	3	3	3	3	3	3	3	3	4	3	3	3	3	3	4	3	3	3	3	3	3	4	3	3	3	3	3	3	3	3	4	3	3	3	3	3	3	3	3	3	3	3	3	3	3	3	3
RA_21	4	3	3	3	3	3	3	3	4	3	4	3	3	3	4	3	4	3	4	4	4	4	3	4	4	4	4	4	4	4	4	3	4	3	4	4	3	4	4	3	3	3	3	3	3	3	4	4	4
RA_23	4	3	3	3	3	3	3	3	3	3	3	3	3	3	3	3	3	4	3	4	3	4	3	4	3	3	3	3	4	4	3	3	4	3	3	3	3	3	3	3	3	3	3	3	3	3	4	4	3
RA_23	4	3	3	3	3	3	3	3	3	3	4	3	3	4	3	3	3	4	4	4	4	4	3	4	3	4	4	4	4	4	3	4	4	3	3	4	4	4	3	3	3	3	3	4	4	3	4	4	4
RA_24	4	3	3	3	3	3	3	3	3	3	4	3	3	3	3	3	3	3	3	3	3	4	3	3	4	4	3	4	3	0	3	3	4	4	3	3	3	4	3	3	3	3	3	3	3	3	4	4	4
RA_24	4	3	3	3	4	3	3	4	3	3	4	3	4	3	3	3	3	3	3	4	4	4	3	4	4	4	3	4	3	0	3	3	4	4	3	4	3	4	4	3	4	3	3	3	3	3	4	4	4
RA_27	4	3	3	3	3	3	3	3	3	3	4	3	3	3	3	3	3	3	3	4	3	3	4	4	3	4	3	3	3	3	3	3	4	3	3	3	3	4	3	3	3	3	3	3	3	3	4	4	4
RA_27	4	3	3	3	4	4	3	3	3	3	4	3	3	3	3	4	3	4	3	4	4	4	4	4	3	4	4	4	3	4	3	3	4	3	3	3	3	4	3	4	3	4	3	3	3	3	4	4	4
RA_28	4	3	3	3	3	3	3	3	3	3	4	3	3	3	3	3	3	3	3	3	4	3	3	4	4	4	3	4	3	3	3	3	4	3	3	3	3	4	3	3	3	3	3	3	3	3	4	4	4
RA_28	4	3	3	3	4	3	3	3	4	3	4	4	3	3	3	3	4	3	3	3	4	3	4	4	4	4	4	4	3	4	3	3	4	3	4	3	3	4	3	3	3	3	4	3	4	3	4	4	4
RA_29	4	3	3	3	3	3	3	3	3	3	4	3	3	3	3	3	3	3	3	3	3	3	3	3	4	4	3	4	3	3	3	3	4	3	3	3	3	4	3	3	3	3	3	3	3	3	4	4	4
RA_29	4	3	3	4	3	4	3	3	4	3	4	3	3	3	3	3	3	4	3	3	4	3	3	4	4	4	4	4	4	4	3	3	4	3	3	4	4	4	3	3	3	3	3	3	3	3	4	4	4
RA_3	4	3	3	3	3	3	3	3	3	0	4	3	3	3	3	3	3	3	3	3	3	3	4	3	3	3	3	4	3	4	3	3	3	3	4	3	3	4	3	3	3	3	3	3	3	3	4	3	4
RA_3	4	3	3	3	3	3	4	3	3	0	4	3	3	3	4	4	3	4	3	4	4	4	4	4	3	4	3	4	4	4	3	4	4	3	4	3	3	4	3	3	4	3	3	3	3	4	4	4	4
RA_30	4	3	3	3	3	3	3	3	3	3	4	3	4	3	3	3	3	3	4	3	3	3	3	3	3	3	3	3	3	4	3	3	4	3	3	3	3	4	3	3	3	3	3	3	3	3	4	3	3
RA_30	4	3	3	3	3	3	3	3	3	3	4	3	4	3	3	3	3	4	4	4	4	4	4	3	4	4	4	4	4	4	4	3	4	4	3	3	3	4	3	3	3	3	3	3	3	3	4	4	4
RA_31	4	3	3	3	3	3	3	3	3	3	4	3	3	3	3	3	3	4	3	4	3	3	3	3	3	4	3	3	4	3	3	3	4	3	3	3	3	4	3	3	3	3	3	3	3	3	4	3	4
RA_31	4	4	3	4	3	3	3	3	3	3	4	3	3	3	3	3	3	4	3	4	4	4	3	4	4	4	3	4	4	4	3	3	4	3	3	3	3	4	3	3	3	3	4	3	3	3	4	4	4
RA_32	4	3	3	3	3	3	3	3	3	0	0	3	3	3	3	3	3	3	3	4	3	3	3	4	3	3	3	3	3	3	3	3	3	3	3	3	3	4	3	3	3	3	3	3	3	3	4	4	3
RA_32	4	3	3	3	3	3	3	4	3	0	0	4	4	3	3	4	3	4	3	4	4	3	3	4	4	4	4	3	4	4	3	3	4	3	4	3	3	4	3	3	4	3	4	3	3	3	4	4	4
RA_33	4	3	3	3	3	3	3	3	3	3	4	3	3	3	3	3	3	3	3	3	3	3	3	3	3	3	4	4	3	4	3	3	4	3	3	3	3	4	3	3	3	3	3	3	3	3	4	4	4
RA_33	4	3	3	3	3	3	3	3	4	4	4	4	3	4	3	3	3	3	3	4	4	4	3	4	4	4	4	4	4	4	3	4	4	3	3	3	4	4	3	3	4	3	3	3	3	3	4	4	4
RA_34	4	3	3	3	3	3	3	3	3	3	3	3	3	3	3	3	3	3	3	3	4	3	3	4	3	3	3	3	4	3	3	3	4	3	3	3	3	3	3	3	3	3	3	3	3	3	4	4	3
RA_34	4	3	3	3	3	3	3	3	3	3	4	3	3	3	3	3	4	4	4	3	4	4	3	4	4	3	3	3	4	4	3	3	4	4	4	3	4	3	3	3	4	3	3	3	3	3	4	4	4
RA_35	4	3	3	3	3	3	3	3	3	3	4	3	3	3	3	3	3	3	3	3	3	3	3	4	3	3	3	4	4	4	3	3	4	3	3	3	4	4	3	3	3	3	3	3	3	3	4	3	4
RA_35	4	3	3	3	3	3	3	3	4	3	4	3	3	3	3	3	4	3	3	4	4	4	4	4	4	4	4	4	4	4	3	4	4	4	4	3	4	4	3	3	3	3	3	3	3	3	4	4	4
RA_36	4	3	3	3	3	3	3	3	3	3	4	3	3	3	3	3	3	3	3	4	4	3	3	3	4	4	3	4	3	3	3	3	4	3	3	3	3	3	3	3	3	3	4	3	3	3	4	3	4
RA_36	4	3	3	3	3	3	3	3	3	3	4	3	3	3	4	3	4	4	3	4	4	4	4	3	4	4	4	4	4	4	3	3	4	3	3	3	4	4	4	4	3	3	4	3	4	3	4	4	4
RA_37	4	3	3	3	3	3	3	3	3	3	4	3	3	3	3	3	3	3	3	3	3	3	4	3	3	3	3	4	4	3	3	3	4	3	3	3	3	4	3	3	3	3	3	3	3	3	3	4	3
RA_37	4	3	3	3	3	4	3	3	4	3	4	4	3	3	4	4	3	3	3	4	4	3	4	4	3	4	4	4	4	4	3	3	4	3	4	3	3	4	4	3	3	3	3	3	3	4	4	4	4
RA_38	4	3	3	3	3	3	3	3	3	3	4	3	3	3	3	3	3	3	3	3	3	4	3	4	3	3	3	4	4	3	3	3	4	3	3	3	3	4	3	3	3	3	3	3	3	3	3	4	4
RA_38	4	3	3	3	3	4	3	3	4	3	4	4	3	3	3	4	3	3	4	4	4	4	3	4	3	4	3	4	4	4	3	3	4	3	3	3	3	4	3	3	3	3	3	4	3	3	4	4	4
RA_39	4	3	3	3	3	3	3	3	4	3	4	3	3	3	3	3	3	3	3	3	3	3	3	3	3	4	3	3	3	3	3	3	4	3	3	3	3	4	3	3	3	3	3	3	3	3	4	4	4
RA_39	4	3	4	3	3	4	3	3	4	3	4	4	3	3	3	4	4	3	3	3	4	3	3	4	4	4	3	4	4	4	3	3	4	3	3	3	4	4	3	3	3	3	3	3	3	3	4	4	4
RA_4	4	3	3	3	3	3	3	3	3	3	4	3	3	3	3	3	3	3	3	4	3	3	3	4	3	3	3	3	3	3	3	3	4	3	3	3	3	4	3	3	3	3	3	3	3	3	3	4	4
RA_4	4	3	4	3	4	3	3	4	3	3	4	4	3	3	3	4	4	4	4	4	4	3	3	4	4	4	3	4	4	4	3	3	4	3	3	4	3	4	3	3	3	3	3	3	3	3	4	4	4
RA_40	4	3	3	3	3	3	3	3	3	3	4	3	3	3	3	3	3	3	3	4	3	3	3	4	3	4	4	4	3	3	3	3	4	3	3	3	3	4	3	3	3	3	3	3	3	3	3	4	3
RA_40	4	3	3	3	3	3	4	3	4	3	4	3	3	3	3	3	3	4	3	4	4	4	3	4	4	4	4	4	4	4	3	3	4	3	4	3	4	4	3	3	3	3	3	3	3	3	4	4	4
RA_41	4	3	3	3	3	3	3	3	3	3	4	3	3	3	4	3	3	3	3	4	4	3	3	4	4	3	4	3	3	3	3	3	4	3	3	3	3	4	3	4	3	3	3	3	3	3	3	4	4
RA_41	4	3	3	3	3	3	4	4	3	3	4	3	3	3	4	4	4	3	4	4	4	3	3	4	4	4	4	4	4	3	3	3	4	3	3	3	4	4	4	4	3	4	3	3	3	3	4	4	4
RA_42	4	3	3	3	3	3	3	3	3	3	3	3	4	3	3	3	3	3	3	3	4	3	3	4	4	3	3	4	3	3	3	3	4	3	3	3	3	4	3	3	3	3	3	3	3	3	4	3	4
RA_42	4	3	3	3	3	3	4	3	3	4	4	4	4	4	3	3	3	3	3	4	4	3	4	4	4	4	3	4	4	4	4	3	4	3	3	3	3	4	3	3	4	3	3	4	3	4	4	4	4
RA_43	4	3	3	3	3	3	3	3	3	3	4	3	3	3	3	3	3	3	3	3	3	4	3	3	4	3	3	4	3	3	3	4	3	3	3	3	3	3	3	3	3	3	3	3	3	3	4	4	4
RA_43	4	3	3	3	3	3	3	3	3	3	4	3	3	3	3	3	4	3	4	4	4	4	4	4	4	3	3	4	4	4	4	4	4	3	3	3	3	4	3	3	3	3	3	3	3	3	4	4	4
RA_44	4	3	3	3	3	3	3	3	3	4	4	3	3	3	3	3	3	3	3	4	3	3	3	3	4	3	3	4	3	3	3	3	4	3	3	3	4	3	3	3	3	3	3	3	3	3	3	3	3
RA_44	4	3	4	3	4	3	3	3	3	4	4	3	3	3	4	4	3	4	4	4	4	4	4	4	4	4	4	4	4	4	3	3	4	3	4	3	4	4	3	3	3	4	3	3	3	4	4	4	4
RA_45	4	3	3	3	3	3	3	3	3	3	3	3	3	3	3	3	3	4	3	4	3	3	3	4	4	4	4	3	3	3	3	3	4	3	3	3	3	4	3	3	3	3	3	3	3	3	4	4	3
RA_45	4	3	4	3	3	3	3	4	3	3	4	4	3	3	3	3	3	4	4	4	4	4	4	4	4	4	4	4	3	4	4	3	4	4	3	3	3	4	3	3	3	3	3	3	4	3	4	4	4
RA_46	4	3	3	3	3	3	3	3	3	3	4	3	4	0	3	3	3	4	4	3	4	3	3	4	3	3	3	3	4	3	3	3	4	3	3	3	3	4	3	3	3	3	3	3	3	3	4	4	4
RA_46	4	3	3	3	3	3	3	3	3	3	4	3	4	0	3	3	3	4	4	4	4	3	4	4	4	4	3	4	4	4	3	3	4	3	3	3	4	4	3	3	3	4	3	4	3	3	4	4	4
RA_47	4	3	3	3	3	3	3	3	3	4	4	3	3	3	3	3	3	3	3	3	3	3	3	3	3	3	3	3	3	4	3	3	4	3	3	3	3	3	3	3	3	3	3	3	3	3	3	4	4
RA_47	4	3	3	3	4	3	3	4	3	4	4	3	3	3	3	4	3	3	4	4	4	4	3	4	3	3	3	4	3	4	4	3	4	3	4	3	4	4	3	3	4	3	3	3	3	3	4	4	4
RA_48	4	3	3	3	3	3	3	3	3	3	4	3	3	4	3	3	3	3	3	3	3	3	4	4	4	4	3	3	3	3	3	3	4	3	3	3	3	4	3	3	3	3	3	3	3	3	4	4	3
RA_48	4	3	3	3	3	3	3	4	3	3	4	3	3	4	3	3	3	4	4	4	4	4	4	4	4	4	3	3	4	4	3	3	4	3	3	3	3	4	4	4	3	3	4	3	3	3	4	4	4
RA_49	4	3	3	3	3	3	3	3	3	3	3	3	3	3	3	3	3	3	3	4	4	3	4	3	3	4	3	4	4	3	3	3	4	4	3	3	3	4	3	4	3	3	3	3	3	3	4	3	4
RA_49	4	3	4	3	3	3	4	3	4	3	4	3	3	3	4	3	3	3	3	4	4	4	4	4	4	4	4	4	4	3	3	3	4	4	3	3	3	4	3	4	3	3	3	3	3	3	4	4	4
RA_5	4	3	3	3	3	3	3	3	3	3	4	3	3	3	3	3	3	3	3	4	4	3	3	4	3	4	3	4	3	3	3	3	4	3	3	3	3	4	3	3	3	3	3	3	3	3	0	4	4
RA_5	4	3	3	3	4	3	3	3	3	3	4	3	3	4	3	4	4	3	4	4	4	4	3	4	4	4	4	4	4	4	3	3	4	3	3	3	3	4	3	3	3	3	3	3	4	3	0	4	4
RA_50	4	3	3	3	3	3	3	3	3	3	4	3	3	3	3	3	3	3	3	4	4	3	3	3	3	4	3	4	3	3	3	3	4	3	3	3	3	4	3	3	3	3	3	3	3	3	4	3	3
RA_50	4	3	3	3	3	3	4	3	3	3	4	3	3	4	3	4	3	3	4	4	4	3	3	4	3	4	4	4	3	4	3	3	4	4	3	3	3	4	3	3	3	3	4	3	3	3	4	4	4
RA_6	4	3	3	3	3	3	3	3	3	3	3	3	3	3	3	3	4	3	3	4	4	4	3	3	3	3	3	3	3	3	3	3	4	3	3	3	3	4	3	3	3	3	3	3	3	3	3	4	4
RA_6	4	3	3	3	3	3	4	3	3	3	4	4	3	3	4	4	4	3	4	4	4	4	3	4	4	4	4	4	4	4	3	3	4	3	3	3	3	4	4	4	3	3	3	3	3	3	4	4	4
RA_7	4	3	3	3	3	3	3	3	3	3	4	3	3	3	3	3	3	3	3	4	3	4	3	3	3	3	3	4	3	3	3	3	4	3	3	3	3	4	3	3	3	3	3	3	3	3	4	4	3
RA_7	4	3	3	3	3	3	3	3	4	3	4	3	3	3	3	4	3	4	4	4	4	4	3	4	4	3	3	4	4	4	3	3	4	3	4	3	3	4	3	3	4	3	3	3	3	3	4	4	4
RA_8	4	3	3	3	3	3	3	4	3	3	4	3	3	3	3	3	3	3	3	4	4	3	3	4	3	3	3	3	3	3	3	3	4	3	3	3	3	4	3	3	3	3	3	3	3	3	4	4	4
RA_8	4	3	3	4	3	3	3	4	3	3	4	3	3	3	3	3	4	4	3	4	4	4	3	4	4	4	3	4	3	3	4	4	4	3	3	3	3	4	3	4	3	3	4	4	3	3	4	4	4
RA_9	4	3	3	3	3	3	3	3	3	3	3	3	3	3	3	3	3	3	3	4	3	3	3	4	0	4	3	4	3	3	3	3	4	3	3	3	3	4	3	3	3	3	3	3	3	3	3	3	4
RA_9	4	3	3	4	4	3	3	4	4	3	4	4	4	3	3	3	3	3	3	4	4	4	3	4	0	4	4	4	4	3	3	3	4	4	3	3	3	4	3	3	3	3	3	3	4	4	4	4	4
SA_1	5	3	3	3	3	3	3	3	3	3	4	3	3	3	3	3	3	3	4	4	4	3	4	3	3	3	3	3	3	3	3	3	4	3	3	3	3	4	3	3	3	3	3	3	3	3	4	3	3
SA_1	5	3	3	4	3	3	3	3	4	3	4	4	3	3	3	3	4	3	4	4	4	4	4	4	3	4	4	4	4	3	3	3	4	3	3	3	3	4	3	3	3	3	4	4	3	4	4	4	4
SA_11	5	3	3	3	3	3	3	3	0	3	4	3	3	3	3	3	3	3	3	3	3	3	3	3	4	3	3	3	4	3	3	3	4	3	3	3	3	4	3	3	3	3	3	3	3	3	4	4	4
SA_11	5	3	3	3	3	3	3	3	0	3	4	3	3	3	3	3	4	4	4	3	4	3	3	3	4	3	3	4	4	4	3	3	4	4	3	3	3	4	4	3	4	3	3	3	3	4	4	4	4
SA_12	5	3	3	3	3	3	3	3	3	3	4	3	3	3	3	3	3	3	3	3	3	3	3	4	4	4	3	3	4	3	3	3	3	3	3	3	3	4	3	3	3	3	3	3	3	3	4	4	3
SA_12	5	3	3	3	3	3	3	3	3	3	4	3	3	4	3	3	3	3	4	4	4	3	4	4	4	4	4	4	4	4	4	3	4	3	3	3	3	4	3	4	3	3	3	4	3	4	4	4	4
SA_14	5	3	3	3	3	3	3	0	3	3	4	3	3	3	3	3	3	3	3	4	4	3	3	4	4	4	4	4	3	3	3	3	4	3	3	3	3	3	3	3	3	3	3	3	3	3	4	3	4
SA_14	5	3	3	3	3	3	3	0	3	3	4	4	3	3	3	3	4	3	3	4	4	3	4	4	4	4	4	4	4	3	4	3	4	3	4	3	4	4	3	4	3	3	4	3	3	3	4	4	4
SA_15	5	3	3	3	3	3	3	3	3	3	4	3	3	3	3	3	3	3	0	4	3	0	0	3	0	4	3	0	0	3	3	3	4	3	3	3	3	4	4	0	3	3	3	3	3	3	4	4	0
SA_15	5	3	3	3	3	3	3	3	3	3	4	4	3	3	3	3	3	3	0	4	4	0	0	3	0	4	4	0	0	3	3	3	4	3	3	3	3	4	4	0	3	4	3	3	3	3	4	4	0
SA_16	5	3	3	3	3	3	3	3	3	3	3	3	3	3	3	3	3	3	3	3	4	3	3	3	4	3	3	4	3	3	3	3	4	3	3	3	3	4	3	3	3	3	3	3	3	3	4	4	4
SA_16	5	3	3	3	3	3	3	3	4	4	4	4	3	3	3	4	3	3	3	4	4	3	3	3	4	4	3	4	4	4	3	3	4	3	3	4	3	4	4	3	3	3	3	3	3	3	4	4	4
SA_17	5	3	3	3	3	3	3	3	3	3	3	3	3	3	3	3	3	3	3	4	4	3	4	3	3	4	3	3	4	3	3	3	4	3	3	3	3	4	3	3	3	3	4	3	3	3	3	3	3
SA_17	5	3	3	3	3	3	3	3	4	4	4	3	3	4	3	3	3	3	3	4	4	3	4	3	4	4	4	4	4	3	3	3	4	3	3	3	3	4	3	4	3	4	4	3	3	3	4	4	4
SA_18	5	3	3	3	3	3	3	3	3	3	4	3	3	3	4	4	3	4	4	3	3	3	3	3	3	3	3	4	3	4	3	3	4	3	3	3	3	4	3	3	3	3	4	0	3	3	4	4	4
SA_18	5	3	3	3	4	3	3	3	3	3	4	4	3	3	4	4	3	4	4	4	4	3	3	3	4	3	3	4	3	4	4	3	4	3	3	4	3	4	3	3	4	3	4	0	3	3	4	4	4
SA_2	5	3	3	3	3	3	3	3	3	3	4	3	3	4	3	3	3	3	3	3	3	3	3	3	4	3	3	3	3	3	4	3	4	3	3	3	3	4	3	3	3	3	3	3	3	3	4	4	4
SA_2	5	3	3	3	3	3	3	3	3	4	4	3	3	4	4	3	4	3	3	4	4	3	3	3	4	4	4	4	3	4	4	4	4	3	3	3	4	4	3	3	4	3	3	4	3	4	4	4	4
SA_20	5	3	3	3	3	3	3	3	3	3	4	3	3	3	3	3	3	3	3	4	3	3	0	0	4	3	3	0	4	0	3	3	4	3	3	3	3	4	3	3	3	3	3	3	3	3	4	3	3
SA_20	5	3	3	3	3	3	3	3	3	4	4	3	3	3	4	3	3	4	4	4	4	3	0	0	4	3	4	0	4	0	3	3	4	3	3	3	3	4	3	3	3	3	4	4	3	3	4	4	3
SA_22	5	0	3	0	3	0	0	3	3	3	0	0	0	3	3	3	3	3	4	0	4	3	3	0	0	4	0	0	4	0	0	0	4	0	3	3	3	4	3	0	0	3	3	3	0	4	0	4	0
SA_22	5	0	3	0	3	0	0	4	3	3	0	0	0	3	4	3	3	3	4	0	4	3	3	0	0	4	0	0	4	0	0	0	4	0	3	3	4	4	4	0	0	3	3	3	0	4	0	4	0
SA_23	5	3	3	3	3	3	3	3	3	3	4	3	3	3	3	3	3	4	3	4	4	3	3	3	4	3	3	4	4	3	3	3	4	3	3	3	3	4	3	3	3	3	3	3	3	3	4	4	4
SA_23	5	3	3	3	3	3	3	3	3	3	4	4	3	4	3	3	3	4	3	4	4	3	4	4	4	3	3	4	4	3	3	3	4	3	4	4	3	4	4	3	3	3	3	3	3	3	4	4	4
SA_24	5	3	3	3	3	3	3	3	3	3	4	3	3	3	4	3	3	3	3	4	3	3	3	3	3	4	4	4	4	3	3	3	4	3	3	3	3	3	3	3	3	3	3	3	3	3	4	4	4
SA_24	5	3	3	3	3	3	3	3	3	4	4	3	3	3	4	3	3	4	3	4	4	3	4	4	3	4	4	4	4	3	3	3	4	3	3	4	3	4	3	4	3	3	3	3	3	4	4	4	4
SA_25	5	3	3	3	3	3	3	3	0	3	3	3	3	3	3	3	3	4	3	4	4	3	0	0	3	4	3	3	4	3	3	3	4	3	3	3	3	4	3	3	3	3	3	3	3	3	4	4	4
SA_25	5	4	4	3	4	3	3	3	0	3	4	3	3	3	3	4	3	4	3	4	4	3	0	0	4	4	4	4	4	4	4	3	4	4	3	3	4	4	3	3	4	3	3	3	3	3	4	4	4
SA_27	5	3	3	3	3	3	3	3	3	3	3	3	3	3	3	3	3	3	3	4	4	3	3	4	3	4	3	4	3	3	3	3	4	3	3	3	3	4	3	3	3	3	4	3	3	3	4	4	4
SA_27	5	3	3	3	3	3	3	3	3	3	3	3	4	3	3	3	4	3	3	4	4	4	3	4	4	4	4	4	4	4	4	3	4	3	4	4	3	4	4	3	3	3	4	3	3	3	4	4	4
SA_28	5	3	3	3	3	3	3	3	3	3	4	3	3	3	3	3	0	3	3	0	3	4	3	4	3	3	3	3	4	3	3	3	3	0	3	3	3	4	3	3	3	0	0	3	0	3	0	3	0
SA_28	5	3	3	3	3	4	3	3	3	3	4	3	3	3	3	3	0	4	3	0	4	4	3	4	4	3	3	3	4	3	3	3	3	0	3	3	3	4	4	3	3	0	0	3	0	3	0	4	0
SA_29	5	3	3	3	3	3	3	3	3	4	4	3	3	3	3	3	3	3	4	3	3	3	3	4	3	4	4	3	3	3	3	3	4	3	3	3	3	4	3	3	3	3	3	3	3	3	4	4	4
SA_29	5	3	3	3	3	3	3	3	3	4	4	3	3	4	3	3	4	4	4	4	4	3	3	4	3	4	4	4	3	4	3	3	4	3	3	3	3	4	3	3	3	3	3	3	3	3	4	4	4
SA_3	5	3	3	3	3	3	3	3	3	3	4	3	3	3	3	3	3	3	3	4	3	3	3	3	4	3	3	3	4	3	3	3	4	3	3	0	3	4	3	3	3	3	3	3	3	3	4	4	4
SA_3	5	3	3	4	3	3	3	3	3	3	4	4	3	3	3	3	4	4	3	4	4	4	3	4	4	4	3	4	4	3	3	4	4	3	3	0	3	4	4	3	4	3	3	4	4	3	4	4	4
SA_31	5	0	0	3	3	3	0	0	0	3	0	3	0	0	3	0	0	0	0	3	3	0	0	0	0	0	0	4	0	0	0	0	0	0	0	0	0	4	0	0	0	0	0	3	0	0	0	0	0
SA_31	5	0	0	3	3	3	0	0	0	3	0	3	0	0	3	0	0	0	0	3	3	0	0	0	0	0	0	4	0	0	0	0	0	0	0	0	0	4	0	0	0	0	0	3	0	0	0	0	0
SA_33	5	3	3	3	3	3	3	3	3	3	3	3	3	3	3	3	3	3	3	4	3	4	4	4	3	3	3	3	4	4	3	3	4	3	3	3	4	4	3	3	3	3	3	3	3	3	4	3	4
SA_33	5	3	3	3	3	3	3	3	3	3	4	3	3	3	3	3	3	3	3	4	4	4	4	4	4	3	3	3	4	4	3	3	4	3	3	3	4	4	3	4	3	3	3	3	3	3	4	4	4
SA_34	5	3	3	3	3	3	3	3	3	4	4	3	3	4	3	3	3	3	3	3	4	3	4	4	3	3	3	3	3	3	3	3	4	3	3	3	3	4	3	3	3	3	3	3	4	3	4	4	4
SA_34	5	3	3	3	4	3	3	3	3	4	4	3	3	4	4	4	4	4	3	4	4	3	4	4	4	4	3	3	4	3	3	3	4	3	4	4	3	4	3	3	3	3	3	3	4	3	4	4	4
SA_35	5	3	3	3	3	3	3	3	3	3	4	3	3	3	3	3	3	3	4	3	4	3	3	4	4	3	3	3	3	3	3	3	4	3	3	3	3	3	3	3	3	3	3	3	3	3	4	4	4
SA_35	5	3	3	3	3	3	4	3	3	3	4	3	3	4	3	4	3	3	4	4	4	4	3	4	4	4	4	4	4	4	3	3	4	3	4	4	4	4	3	4	3	3	3	3	3	3	4	4	4
SA_36	5	3	3	3	3	3	3	3	3	3	4	3	3	3	3	3	3	3	3	4	3	3	3	3	4	3	4	4	4	3	3	3	3	3	3	3	3	4	3	3	3	3	3	3	3	3	4	4	3
SA_36	5	3	3	3	3	3	3	3	4	3	4	3	3	3	3	3	4	3	3	4	4	3	3	4	4	4	4	4	4	4	3	3	4	3	3	3	4	4	3	3	3	3	3	3	3	4	4	4	4
SA_37	5	3	3	3	3	3	3	3	3	3	3	3	3	3	4	3	3	3	3	3	3	3	3	4	3	3	3	4	4	3	3	3	4	3	3	3	3	4	3	3	3	3	4	3	3	3	4	4	4
SA_37	5	3	3	3	3	3	3	3	3	3	4	3	4	4	4	3	3	4	3	3	4	3	3	4	3	3	4	4	4	3	3	3	4	3	3	4	3	4	3	3	4	3	4	3	3	3	4	4	4
SA_38	5	3	3	3	3	3	3	3	3	3	3	3	3	3	3	3	3	3	0	4	4	3	3	4	4	4	3	3	3	4	3	3	4	3	3	3	3	4	3	3	3	3	3	3	3	3	4	4	4
SA_38	5	3	3	3	3	3	3	3	4	3	4	4	3	3	3	4	4	4	0	4	4	4	4	4	4	4	3	4	3	4	3	3	4	3	3	3	3	4	3	3	3	3	4	3	4	3	4	4	4
SA_39	5	3	3	3	3	3	3	3	3	3	4	3	3	3	3	4	3	3	3	4	3	3	3	4	3	3	3	4	4	3	3	3	4	3	3	3	3	4	3	3	3	3	0	3	3	3	0	3	4
SA_39	5	3	3	3	4	3	3	3	3	3	4	3	4	4	3	4	4	3	3	4	4	3	3	4	3	4	4	4	4	4	3	3	4	3	3	3	3	4	3	3	4	4	0	3	3	3	0	4	4
SA_4	5	3	3	3	3	3	4	3	3	3	4	3	3	4	3	3	3	3	3	4	3	3	3	4	3	3	4	3	3	3	3	3	4	3	3	3	3	4	3	3	3	3	3	3	3	3	3	4	4
SA_4	5	4	3	3	3	3	4	3	4	3	4	4	3	4	3	4	3	3	3	4	4	3	3	4	4	4	4	4	4	4	3	3	4	3	3	3	3	4	3	3	3	3	3	3	3	3	4	4	4
SA_41	5	3	3	3	3	3	3	3	3	3	4	3	3	3	3	4	3	3	4	3	3	3	3	4	3	3	3	4	3	3	3	3	4	3	3	3	3	4	3	3	3	3	3	3	3	3	3	4	4
SA_41	5	3	3	4	3	3	3	3	3	3	4	3	3	3	3	4	4	4	4	4	4	3	4	4	4	4	3	4	4	3	3	3	4	3	3	3	4	4	3	3	3	4	4	3	3	3	4	4	4
SA_42	5	4	3	3	3	3	3	3	3	3	3	3	3	3	3	3	3	3	4	3	4	3	3	4	4	3	3	3	3	3	3	3	4	3	3	3	3	4	3	3	3	3	3	3	3	3	4	4	4
SA_42	5	4	3	3	3	3	4	3	3	3	4	3	4	3	3	3	4	4	4	4	4	4	3	4	4	4	4	4	4	4	3	3	4	4	3	3	3	4	3	3	4	3	4	3	3	3	4	4	4
SA_46	5	3	3	3	3	3	3	3	3	3	4	3	3	3	0	3	3	3	4	4	3	4	3	4	3	4	3	3	3	3	3	3	4	3	3	3	3	4	3	3	3	3	3	3	3	3	4	4	3
SA_46	5	3	3	3	3	4	4	4	3	4	4	3	4	3	0	3	3	3	4	4	4	4	3	4	4	4	3	4	3	4	3	3	4	3	3	4	4	4	3	3	3	4	3	3	3	3	4	4	4
SA_47	5	3	3	3	3	3	3	3	3	3	4	3	3	3	3	3	3	3	3	4	4	3	3	3	4	3	3	4	4	3	3	3	4	3	3	3	3	4	4	3	3	3	3	4	3	3	4	4	4
SA_47	5	3	3	4	3	3	3	3	3	3	4	3	4	3	3	3	3	3	3	4	4	4	3	4	4	3	4	4	4	3	3	3	4	3	3	3	3	4	4	3	3	3	4	4	3	3	4	4	4
SA_48	5	0	3	3	0	0	0	3	3	3	4	3	3	4	3	3	3	3	3	0	3	0	3	4	3	3	0	4	4	0	0	0	4	3	0	3	3	4	3	0	3	3	0	0	0	3	4	4	4
SA_48	5	0	3	3	0	0	0	3	3	3	4	3	3	4	3	3	3	3	3	0	3	0	3	4	3	3	0	4	4	0	0	0	4	3	0	3	3	4	3	0	3	3	0	0	0	3	4	4	4
SA_5	5	3	3	3	3	3	3	3	3	3	3	4	3	3	3	3	3	3	3	4	3	3	3	3	4	3	4	3	3	3	3	3	4	3	3	3	3	4	3	3	3	3	3	3	3	3	4	3	3
SA_5	5	3	4	3	3	3	3	3	4	3	4	4	3	3	3	3	3	3	3	4	4	4	4	4	4	3	4	4	3	3	4	3	4	3	3	3	4	4	3	3	4	3	3	3	3	3	4	4	3
SA_6	5	3	3	3	3	3	3	3	3	3	4	3	3	3	3	3	3	3	3	3	3	3	3	4	3	3	3	3	3	3	3	3	4	3	3	3	3	4	3	3	3	3	3	3	3	3	4	4	3
SA_6	5	3	3	3	4	3	3	3	4	3	4	3	4	3	3	3	4	3	3	4	4	4	4	4	4	3	3	4	3	3	3	3	4	3	3	3	3	4	4	3	3	4	3	3	3	3	4	4	4
SA_63	5	3	3	3	3	3	3	3	3	3	4	3	3	3	3	3	3	4	3	4	3	3	3	4	3	4	4	3	3	4	3	3	4	3	3	3	3	4	3	3	3	3	3	3	3	3	4	3	4
SA_63	5	3	3	3	3	3	3	3	3	3	4	3	3	4	3	3	3	4	3	4	4	3	3	4	3	4	4	4	4	4	3	3	4	3	3	3	3	4	3	3	3	3	3	3	3	3	4	4	4
SA_64	5	3	0	3	3	3	3	3	3	3	0	3	3	3	4	3	3	4	3	4	4	3	3	4	3	4	0	4	3	4	3	3	4	3	3	3	3	4	3	3	3	4	3	0	3	3	4	4	0
SA_64	5	3	0	3	3	3	3	3	3	3	0	3	3	4	4	3	4	4	3	4	4	3	3	4	4	4	0	4	3	4	3	3	4	3	3	3	3	4	3	3	3	4	3	0	3	3	4	4	0
SA_65	5	3	3	3	3	3	3	3	3	3	4	3	3	3	3	3	3	3	3	4	4	3	4	4	4	3	3	3	4	3	3	3	4	3	3	3	4	4	3	3	3	3	3	3	3	3	4	4	4
SA_65	5	3	3	3	3	3	3	3	3	4	4	3	3	3	3	3	3	4	4	4	4	4	4	4	4	4	4	4	4	4	3	4	4	3	3	3	4	4	3	3	3	3	3	3	3	3	4	4	4
SA_66	5	0	3	3	0	0	0	0	3	3	4	3	0	0	3	3	3	0	3	3	4	0	0	4	3	0	0	0	0	0	3	3	4	0	3	0	0	4	0	3	3	0	3	3	0	3	0	0	0
SA_66	5	0	3	3	0	0	0	0	3	3	4	4	0	0	3	3	3	0	3	4	4	0	0	4	4	0	0	0	0	0	4	3	4	0	3	0	0	4	0	3	3	0	3	3	0	3	0	0	0
SA_67	5	0	3	3	3	0	3	3	0	4	0	3	3	3	3	0	3	3	3	3	0	0	0	0	4	4	0	0	0	4	0	3	4	3	3	3	0	0	0	3	3	0	3	0	0	0	0	4	4
SA_67	5	0	4	3	3	0	3	3	0	4	0	4	3	3	3	0	3	3	3	3	0	0	0	0	4	4	0	0	0	4	0	3	4	3	3	3	0	0	0	3	3	0	3	0	0	0	0	4	4
SA_69	5	3	3	3	3	3	3	3	0	3	3	3	3	3	3	0	3	3	3	4	3	3	3	4	0	4	3	4	4	4	3	3	4	3	3	3	3	4	3	3	3	3	3	4	3	3	4	3	4
SA_69	5	3	3	3	3	3	3	4	0	3	4	4	3	3	4	0	3	4	3	4	4	3	4	4	0	4	3	4	4	4	3	3	4	3	3	3	3	4	3	3	4	3	3	4	3	3	4	4	4
SA_7	5	3	3	3	3	3	3	3	3	3	3	3	3	3	3	3	3	3	3	4	3	3	3	4	3	4	3	3	3	3	3	3	4	3	3	3	3	4	3	3	3	3	3	3	3	3	3	4	4
SA_7	5	3	3	3	3	3	3	3	3	3	4	3	3	3	4	3	3	3	3	4	4	4	3	4	3	4	4	4	4	3	3	3	4	3	3	3	4	4	3	3	3	3	3	3	3	3	3	4	4
SA_9	5	3	3	3	3	3	3	3	3	3	4	3	3	4	3	3	3	3	3	4	4	3	3	4	3	4	3	3	3	3	3	3	3	0	3	4	4	4	3	3	3	3	3	3	3	3	4	4	3
SA_9	5	3	3	4	3	3	3	4	3	3	4	3	4	4	3	3	4	3	3	4	4	3	3	4	3	4	4	4	3	4	3	3	4	0	3	4	4	4	3	4	3	3	3	3	3	4	4	4	4
YA_1	6	3	3	3	3	3	3	3	3	3	4	3	3	3	3	3	3	3	3	3	3	3	3	3	4	4	3	3	3	4	4	3	4	3	3	3	3	4	3	3	3	3	3	3	3	3	4	4	4
YA_1	6	3	3	3	3	4	3	3	3	3	4	4	4	3	4	4	4	3	4	4	4	4	4	4	4	4	4	4	3	4	4	3	4	4	3	3	3	4	3	3	3	3	3	3	3	3	4	4	4
YA_10	6	3	3	3	3	3	3	3	3	3	4	3	3	3	3	3	3	3	3	4	3	3	3	3	4	3	3	3	4	3	3	3	4	3	3	3	3	4	3	3	3	3	3	3	3	3	3	4	4
YA_10	6	3	3	4	3	4	3	4	3	3	4	3	3	3	3	4	3	3	3	4	4	3	3	3	4	4	3	3	4	4	3	3	4	3	3	3	3	4	3	4	4	4	3	3	3	4	4	4	4
YA_12	6	3	3	3	3	3	3	4	3	3	4	3	3	3	3	3	3	3	3	3	3	3	3	3	4	4	3	4	3	3	3	3	4	3	3	3	3	4	3	3	3	3	3	3	3	3	4	3	4
YA_12	6	3	3	3	3	3	4	4	4	3	4	4	4	3	3	3	4	4	4	4	4	3	4	4	4	4	4	4	4	4	3	3	4	3	3	4	4	4	4	3	3	3	3	3	4	3	4	4	4
YA_14	6	3	3	3	3	3	3	3	3	0	4	3	3	3	3	3	3	3	3	4	4	3	3	4	4	4	3	4	4	3	3	3	3	3	3	3	3	3	3	3	3	3	4	3	3	3	3	3	3
YA_14	6	4	3	3	3	4	3	3	4	0	4	3	3	3	3	4	3	4	3	4	4	3	3	4	4	4	3	4	4	4	3	3	4	3	3	4	3	4	3	3	3	3	4	3	3	4	4	4	4
YA_16	6	3	3	3	3	3	3	3	3	3	4	3	3	3	3	3	3	3	3	3	4	3	3	3	3	4	3	3	3	3	3	3	4	3	3	3	3	4	3	3	3	3	3	3	3	3	4	4	4
YA_16	6	3	3	3	3	3	4	3	3	3	4	3	3	3	3	3	3	4	3	3	4	4	3	4	3	4	4	4	3	4	3	3	4	3	3	4	3	4	3	4	3	3	3	4	3	3	4	4	4
YA_18	6	3	3	3	3	3	3	3	3	3	4	3	3	3	4	3	3	3	3	4	4	3	3	3	3	4	3	4	4	3	3	3	3	3	3	3	3	4	3	3	3	3	3	3	3	3	4	3	4
YA_18	6	3	3	3	3	3	3	3	3	3	4	4	3	3	4	3	4	3	3	4	4	4	4	3	4	4	4	4	4	4	3	3	4	3	3	3	3	4	3	3	4	3	3	3	3	4	4	4	4
YA_19	6	3	3	3	3	3	3	3	3	3	3	3	3	3	3	3	3	3	3	3	4	3	3	3	3	4	3	3	4	3	3	3	4	3	3	3	3	3	3	3	3	3	3	3	3	3	4	4	4
YA_19	6	3	3	3	3	3	3	3	3	3	4	3	3	3	3	3	3	4	3	4	4	4	4	4	4	4	4	3	4	4	3	3	4	3	4	3	4	4	3	3	3	3	3	3	3	3	4	4	4
YA_2	6	3	3	3	3	3	3	3	3	3	3	3	3	3	3	0	3	3	3	3	3	3	3	4	3	4	4	3	3	4	3	3	3	4	3	3	3	3	3	3	3	3	3	3	3	3	4	4	3
YA_2	6	3	3	3	3	3	3	3	4	3	4	3	3	3	3	0	3	3	4	3	4	3	3	4	4	4	4	4	4	4	3	3	4	4	3	4	4	4	3	3	3	3	3	4	3	3	4	4	4
YA_20	6	3	3	3	3	3	3	3	3	3	3	3	3	4	3	3	3	3	3	4	4	3	3	3	3	3	3	3	4	4	3	3	4	3	3	3	3	4	3	3	3	3	3	3	3	3	4	4	4
YA_20	6	4	3	3	4	3	3	3	3	4	4	4	3	4	3	3	3	4	3	4	4	3	3	4	4	4	4	4	4	4	3	3	4	3	3	3	3	4	3	3	3	3	3	4	4	3	4	4	4
YA_21	6	3	3	3	3	3	3	3	3	3	3	3	3	3	3	4	3	3	3	4	3	3	4	4	3	4	3	4	3	3	3	3	4	3	3	3	3	4	3	3	3	3	3	3	3	3	4	4	4
YA_21	6	3	3	3	3	4	4	4	3	3	4	3	4	4	4	4	3	3	3	4	4	4	4	4	3	4	3	4	3	4	3	3	4	3	3	3	3	4	3	3	3	3	3	3	4	3	4	4	4
YA_22	6	3	3	3	3	3	3	3	3	3	4	3	3	3	3	3	3	4	3	4	3	3	3	4	3	4	3	3	3	3	3	3	4	3	3	3	3	4	3	3	3	3	3	3	3	3	3	4	4
YA_22	6	3	3	3	3	3	3	3	3	4	4	3	4	3	3	3	3	4	4	4	4	4	3	4	4	4	3	3	4	3	3	3	4	3	3	3	3	4	3	4	4	4	4	3	3	4	4	4	4
YA_23	6	3	3	3	3	3	3	3	3	3	3	3	3	3	3	3	3	4	3	3	4	3	3	3	4	3	3	4	3	3	3	3	4	3	3	4	3	3	3	3	3	3	3	3	3	3	3	4	4
YA_23	6	3	3	3	3	3	3	3	3	4	3	3	4	3	3	3	3	4	3	4	4	3	3	4	4	4	4	4	4	3	3	4	4	3	4	4	3	4	3	3	3	3	4	3	4	3	4	4	4
YA_24	6	3	3	3	3	3	3	4	3	3	4	3	3	3	3	3	3	4	3	3	4	3	3	3	4	3	3	3	4	3	3	4	3	3	3	3	3	4	3	3	3	3	3	4	3	3	4	3	4
YA_24	6	3	3	3	3	3	3	4	3	3	4	3	3	3	3	4	4	4	3	4	4	3	4	4	4	3	3	4	4	4	3	4	4	3	3	3	3	4	3	3	3	3	3	4	3	3	4	4	4
YA_3	6	3	3	3	3	3	3	3	3	3	3	3	3	3	3	3	3	3	3	3	3	3	3	4	3	3	3	3	4	3	3	4	4	3	3	3	3	4	3	3	3	3	3	3	3	3	4	4	3
YA_3	6	3	3	3	3	3	3	3	4	4	4	3	3	3	3	4	3	4	3	4	4	3	4	4	4	4	4	4	4	4	4	4	4	4	3	4	3	4	3	3	3	3	3	3	3	3	4	4	4
YA_31	6	3	3	3	3	3	3	3	3	3	4	3	3	3	3	0	3	3	3	3	3	3	3	4	4	3	3	4	3	3	3	3	4	3	3	3	3	4	3	3	3	3	3	3	3	3	4	4	4
YA_31	6	4	3	3	4	3	4	3	3	4	4	4	4	3	3	0	3	3	3	4	4	4	3	4	4	3	3	4	3	4	4	4	4	4	3	3	3	4	3	4	3	4	3	3	3	3	4	4	4
YA_32	6	3	3	3	3	3	3	3	3	3	4	3	3	4	3	3	3	3	3	4	4	3	3	4	4	4	3	4	3	4	3	3	3	3	3	3	3	4	3	3	3	3	3	3	3	3	3	4	4
YA_32	6	3	3	3	3	3	3	3	3	3	4	3	3	4	3	3	4	4	3	4	4	3	3	4	4	4	4	4	4	4	3	3	4	4	3	3	4	4	3	3	4	3	4	4	3	3	4	4	4
YA_33	6	3	3	3	3	3	3	3	3	3	4	3	3	4	4	3	3	3	3	3	4	3	3	3	4	3	3	3	3	3	3	3	4	3	3	3	3	4	3	3	3	3	3	3	3	3	4	3	4
YA_33	6	3	3	3	4	3	3	3	3	3	4	3	3	4	4	3	3	3	4	3	4	3	3	4	4	4	4	4	3	4	3	3	4	3	4	3	4	4	3	3	3	3	3	3	3	3	4	4	4
YA_34	6	3	3	3	3	3	3	3	3	3	4	3	3	3	3	3	3	3	3	4	3	3	4	4	4	3	4	4	4	3	3	3	4	3	3	3	3	3	3	3	3	3	3	3	3	3	4	4	3
YA_34	6	3	3	3	3	3	3	3	4	3	4	3	3	3	3	4	4	4	3	4	4	3	4	4	4	4	4	4	4	4	3	3	4	3	3	4	3	4	3	4	3	4	4	3	3	3	4	4	4
YA_35	6	3	3	3	3	3	3	4	3	3	4	3	3	3	3	3	3	3	3	3	3	3	3	4	3	4	3	4	3	4	3	3	4	3	3	3	3	4	3	3	3	3	3	3	3	3	4	3	3
YA_35	6	3	3	3	3	3	4	4	3	3	4	3	3	4	3	3	4	3	3	4	4	3	3	4	4	4	3	4	4	4	3	4	4	3	3	3	3	4	3	3	3	3	3	3	3	3	4	4	4
YA_38	6	3	3	3	3	3	3	3	3	3	4	3	3	3	3	4	3	3	3	3	4	3	4	3	3	4	3	4	3	3	3	3	4	3	3	3	3	4	3	3	3	4	3	3	3	3	3	3	3
YA_38	6	3	4	3	3	3	3	4	3	3	4	3	3	3	3	4	4	3	3	4	4	3	4	4	3	4	4	4	4	3	3	3	4	3	3	3	3	4	3	3	3	4	3	3	3	4	4	4	4
YA_39	6	3	3	3	3	3	4	3	3	3	4	3	3	3	3	3	4	4	3	4	4	3	3	3	3	3	3	4	3	4	3	3	4	3	3	3	3	4	3	3	3	3	3	3	3	3	4	3	3
YA_39	6	3	3	3	3	3	4	3	3	3	4	3	3	3	3	3	4	4	3	4	4	3	4	4	3	4	3	4	4	4	3	3	4	3	3	4	3	4	3	3	3	3	3	3	3	4	4	4	4
YA_4	6	3	3	3	3	3	3	3	0	3	3	3	3	3	3	3	3	3	3	3	3	4	3	3	3	3	3	4	3	3	3	3	4	3	3	4	3	4	3	3	3	3	3	3	3	3	3	4	4
YA_4	6	3	3	3	3	3	3	3	0	3	3	3	3	3	3	3	3	4	3	3	4	4	3	4	4	4	4	4	4	4	4	4	4	3	3	4	3	4	3	3	3	3	3	3	3	4	3	4	4
YA_40	6	3	3	3	3	3	3	3	3	3	4	3	3	3	4	3	3	3	3	4	4	3	3	3	3	3	3	4	4	3	3	3	4	3	3	3	3	3	3	3	3	3	0	3	3	3	4	3	4
YA_40	6	3	3	3	3	3	3	3	3	3	4	3	4	3	4	4	4	3	3	4	4	4	3	4	4	3	4	4	4	4	3	3	4	3	3	4	3	3	4	4	3	3	0	3	3	3	4	4	4
YA_41	6	3	3	3	3	3	3	3	3	3	4	3	3	3	3	3	3	3	3	4	3	3	3	4	4	3	3	3	3	4	3	3	4	3	3	3	3	3	3	3	3	3	3	3	3	3	4	4	4
YA_41	6	3	3	4	3	3	4	3	3	4	4	4	3	3	3	4	3	4	3	4	4	4	3	4	4	4	4	3	3	4	3	3	4	3	3	3	4	4	3	4	3	3	3	3	3	3	4	4	4
YA_45	6	3	3	4	3	3	3	3	3	3	4	3	3	3	3	3	4	4	3	4	3	3	3	4	4	3	3	4	3	3	3	3	4	3	3	4	3	4	3	3	3	3	3	3	3	3	0	4	3
YA_45	6	3	3	4	3	3	3	4	3	3	4	4	4	4	3	3	4	4	3	4	4	3	4	4	4	4	4	4	4	4	3	3	4	3	4	4	3	4	3	3	3	3	3	3	4	3	0	4	4
YA_46	6	3	3	3	3	3	3	3	3	4	4	3	3	3	3	3	3	3	3	4	4	3	3	4	3	3	3	3	3	3	3	3	4	3	3	3	3	3	3	3	3	3	3	3	3	3	4	4	3
YA_46	6	3	3	3	4	3	3	4	4	4	4	3	4	3	3	3	4	3	4	4	4	3	4	4	4	4	4	3	4	4	3	3	4	3	3	4	3	3	3	3	3	3	3	4	3	3	4	4	4
YA_47	6	3	3	3	3	3	3	3	3	3	3	3	3	3	3	3	3	3	4	4	3	3	3	4	3	4	3	3	4	3	3	3	4	3	3	3	3	4	3	3	3	3	3	3	3	3	3	4	4
YA_47	6	3	3	3	3	3	3	4	3	3	4	4	3	3	3	3	3	4	4	4	4	3	4	4	4	4	3	3	4	4	3	3	4	3	3	3	3	4	3	4	3	3	4	3	3	4	3	4	4
YA_49	6	3	3	3	3	3	3	3	3	3	4	3	3	3	3	3	3	3	3	3	3	4	3	4	3	3	3	4	4	3	3	3	4	3	3	3	3	0	4	3	3	3	4	3	3	3	3	4	4
YA_49	6	3	3	3	3	3	4	4	3	3	4	4	3	3	4	3	4	4	4	3	4	4	3	4	3	4	3	4	4	4	3	4	4	3	3	3	3	0	4	3	4	3	4	4	3	3	4	4	4
YA_5	6	3	3	3	3	3	3	3	3	3	4	3	3	3	3	3	3	4	3	4	3	3	3	4	4	4	3	4	4	3	3	3	4	3	3	3	3	4	3	3	3	3	3	3	3	3	4	4	4
YA_5	6	3	3	3	3	3	3	3	3	3	4	3	3	3	4	3	4	4	3	4	4	4	4	4	4	4	4	4	4	4	3	3	4	3	3	3	4	4	3	4	3	3	3	3	3	3	4	4	4
YA_7	6	3	3	3	3	3	3	3	3	3	4	3	3	3	3	3	3	3	3	4	3	3	3	3	4	4	4	3	3	3	3	3	4	3	3	3	3	4	3	3	3	3	3	3	3	3	4	3	4
YA_7	6	3	3	3	3	3	3	3	3	3	4	4	4	3	3	3	3	4	3	4	4	3	3	4	4	4	4	3	4	3	3	3	4	3	4	3	3	4	3	3	3	4	3	3	3	4	4	4	4
YA_8	6	3	3	3	3	3	3	3	3	3	4	3	3	4	3	3	3	3	3	3	3	3	3	4	3	4	4	3	3	3	3	3	4	3	3	3	3	4	3	3	3	3	3	3	3	3	4	3	3
YA_8	6	3	3	3	4	3	3	3	3	3	4	4	3	4	4	3	4	4	4	4	4	3	3	4	3	4	4	3	4	4	3	4	4	3	4	3	3	4	3	3	3	4	3	4	4	4	4	4	4
[truncated: 138 more columns]
